# Supplementary material for: Selective Targeting of Class I Histone Deacetylases in a Model of Human Osteosarcoma
Source: Cancers (Basel). 2021 Aug 20;13(16):4199. doi: 10.3390/cancers13164199 (PMC8394112; doi:10.3390/cancers13164199)
Supplement: Supplementary file 1 [file cancers-13-04199-s001.zip]

Archive with 7 entries (7 files):
- cancers-1287258-original images.pdf
- Supplemental Figs Torres et al.pdf
- Supplementary figure legends.pdf
- Table S1.xlsx
- Table S2.xlsx
- Table S3.xlsx
- Table S4.xlsx
