# Supplementary material for: Selective Targeting of Class I Histone Deacetylases in a Model of Human Osteosarcoma
Source: Cancers (Basel). 2021 Aug 20;13(16):4199. doi: 10.3390/cancers13164199 (PMC8394112; doi:10.3390/cancers13164199)
Supplement: Supplementary file 1 [file cancers-13-04199-s001.zip › Table S1.xlsx]

## Sheet: SJSA11_Deseq2_DEG_test
Table S1, Significantly differentially expressed genes from 4SC-202 treated to control SJSA-1 cells
	Gene_name	pvalue	padj
ENSG00000227232	HIST1H1C	0	0
ENSG00000238009	VGF	0	0
ENSG00000230021	TOP2A	2.21e-263	1.64e-259
ENSG00000225630	RCAN1	7.81e-212	4.34e-208
ENSG00000237973	HIST1H2BD	6.69e-198	2.98e-194
ENSG00000248527	SERPINB2	1.79e-181	6.63e-178
ENSG00000229376	CD248	2.25e-172	7.15e-169
ENSG00000228327	CBX5	2.63e-134	7.32e-131
ENSG00000237491	TUBB	3.44e-128	8.49e-125
ENSG00000230092	CKB	4.24e-128	9.44e-125
ENSG00000177757	JAG2	2.63e-127	5.31e-124
ENSG00000228794	TNFRSF9	1.19e-125	2.21e-122
ENSG00000225880	CDK1	9.2e-123	1.58e-119
ENSG00000223764	NEFL	2.41e-120	3.83e-117
ENSG00000187634	HIST1H1E	1.68e-117	2.49e-114
ENSG00000188976	CTSS	8.78e-116	1.22e-112
ENSG00000187961	APOL6	1.77e-115	2.32e-112
ENSG00000187583	IL24	1.02e-112	1.27e-109
ENSG00000187642	ADAMTS1	3.39e-111	3.97e-108
ENSG00000272512	TUBB4B	4.43e-110	4.93e-107
ENSG00000188290	EGR1	5.56e-110	5.89e-107
ENSG00000187608	CYR61	1.36e-105	1.37e-102
ENSG00000224969	H1F0	3.9e-104	3.77e-101
ENSG00000188157	DHRS2	1.8e-103	1.67e-100
ENSG00000217801	CCL2	3.62e-102	3.22e-99
ENSG00000273443	STMN2	2.96e-97	2.53e-94
ENSG00000131591	ITGB2	3.11e-97	2.56e-94
ENSG00000285812	ABCC3	3.65e-96	2.8e-93
ENSG00000162571	CPXM1	3.54e-96	2.8e-93
ENSG00000186827	RAB34	5.67e-94	4.21e-91
ENSG00000078808	SERPINE1	2.47e-92	1.77e-89
ENSG00000184163	CFLAR	1.31e-91	9.1e-89
ENSG00000176022	COL3A1	1.35e-91	9.1e-89
ENSG00000260179	C15orf52	4.03e-91	2.64e-88
ENSG00000160087	TUBA1B	1.03e-90	6.56e-88
ENSG00000162572	FGF19	1.12e-90	6.88e-88
ENSG00000230415	IP6K3	1.14e-90	6.88e-88
ENSG00000131584	ALDH3B1	1.51e-90	8.84e-88
ENSG00000169972	SHMT2	5.84e-90	3.33e-87
ENSG00000127054	CTSW	7.79e-90	4.33e-87
ENSG00000240731	GFPT2	9.14e-89	4.96e-86
ENSG00000224051	AGAP2	1.89e-88	1e-85
ENSG00000169962	UBE2Z	4.74e-87	2.45e-84
ENSG00000107404	VGLL3	7.49e-87	3.79e-84
ENSG00000162576	LCN2	1.87e-85	9.23e-83
ENSG00000175756	EMP3	3.39e-85	1.64e-82
ENSG00000221978	ATF5	1.19e-83	5.64e-81
ENSG00000224870	THBS1	2.09e-82	9.67e-80
ENSG00000242485	CSF2	2.91e-82	1.32e-79
ENSG00000272455	MOCOS	4.55e-79	2.02e-76
ENSG00000179403	RP11-54H7.4	7.07e-76	3.09e-73
ENSG00000160072	TP53	1.06e-75	4.55e-73
ENSG00000197785	BAI1	5.68e-74	2.38e-71
ENSG00000205090	EFEMP2	1.65e-73	6.81e-71
ENSG00000160075	H6PD	5.23e-73	2.11e-70
ENSG00000215014	ITPR2	1.03e-72	4.1e-70
ENSG00000228594	ANGPT2	2.15e-72	8.4e-70
ENSG00000286989	ALPL	2.47e-72	9.46e-70
ENSG00000272106	UBE2C	1.33e-71	5.02e-69
ENSG00000197530	COL5A2	2.38e-71	8.74e-69
ENSG00000248333	FBN2	2.4e-71	8.74e-69
ENSG00000189339	SERPINH1	3.52e-71	1.26e-68
ENSG00000269737	PDIA4	5.06e-71	1.79e-68
ENSG00000215914	ICAM1	7.37e-71	2.56e-68
ENSG00000008128	KRT16	1.13e-70	3.87e-68
ENSG00000268575	FAM129A	1.58e-70	5.31e-68
ENSG00000227775	FERMT3	1.19e-69	3.94e-67
ENSG00000215790	ATCAY	1.85e-69	6.05e-67
ENSG00000008130	NR1D1	1.9e-69	6.14e-67
ENSG00000078369	DYSF	3.21e-69	1.02e-66
ENSG00000231050	IL7R	4.95e-69	1.55e-66
ENSG00000178821	PIEZO1	1.34e-68	4.15e-66
ENSG00000142609	RP3-467K16.4	9.65e-68	2.94e-65
ENSG00000187730	EPHA2	1.22e-66	3.67e-64
ENSG00000067606	SEL1L3	5.3e-66	1.57e-63
ENSG00000182873	ERAP1	5.75e-65	1.68e-62
ENSG00000162585	HYOU1	2.79e-64	8.06e-62
ENSG00000157933	IFIT3	3.37e-64	9.62e-62
ENSG00000287356	ADPRH	4.92e-64	1.39e-61
ENSG00000116151	CLU	5.24e-63	1.46e-60
ENSG00000269896	IER3	6.02e-63	1.65e-60
ENSG00000157916	CDC20	1.03e-62	2.78e-60
ENSG00000157911	TNS1	1.92e-62	5.16e-60
ENSG00000149527	ARHGEF16	6.1e-62	1.62e-59
ENSG00000157881	RARRES3	2.2e-61	5.75e-59
ENSG00000272449	LAMB1	4.14e-61	1.07e-58
ENSG00000238164	IL23A	4.54e-61	1.16e-58
ENSG00000157873	ECE1	1.09e-60	2.76e-58
ENSG00000228037	MARVELD1	1.39e-59	3.47e-57
ENSG00000157870	AURKA	1.45e-59	3.59e-57
ENSG00000215912	TRIM22	1.97e-58	4.83e-56
ENSG00000177133	DDR2	2.94e-58	7.1e-56
ENSG00000142611	EFNB1	3.45e-58	8.24e-56
ENSG00000272235	LINC00346	6.84e-58	1.62e-55
ENSG00000287828	GCNT2	9.52e-58	2.23e-55
ENSG00000130762	PTX3	9.79e-58	2.27e-55
ENSG00000272088	LDHA	1.13e-57	2.6e-55
ENSG00000162591	F2RL3	2.16e-57	4.9e-55
ENSG00000238260	DUSP1	3.44e-57	7.73e-55
ENSG00000158109	HSP90B1	1.02e-56	2.27e-54
ENSG00000116213	GANAB	1.08e-56	2.39e-54
ENSG00000078900	NQO1	1.73e-56	3.78e-54
ENSG00000227372	RPN2	2.05e-56	4.43e-54
ENSG00000162592	PDIA3	9.7e-56	2.07e-53
ENSG00000235169	SGPL1	1.21e-55	2.56e-53
ENSG00000130764	HIST2H2BE	2.21e-55	4.64e-53
ENSG00000266075	SCG2	2.75e-55	5.71e-53
ENSG00000272153	COL15A1	2.79e-55	5.75e-53
ENSG00000116198	FSCN1	7.29e-55	1.49e-52
ENSG00000169598	DDX17	1.46e-54	2.95e-52
ENSG00000198912	L1CAM	2.55e-54	5.12e-52
ENSG00000236423	COMT	5.15e-54	1.02e-51
ENSG00000131697	STC1	3.44e-53	6.77e-51
ENSG00000069424	KIF5A	8.52e-53	1.66e-50
ENSG00000116254	MTHFD2	1.01e-52	1.96e-50
ENSG00000116251	TOR2A	1.45e-51	2.78e-49
ENSG00000158286	TAPBP	3.36e-51	6.39e-49
ENSG00000116237	FKBP9	5.69e-51	1.07e-48
ENSG00000158292	FANCI	8.33e-51	1.54e-48
ENSG00000225077	MRGPRF	8.27e-51	1.54e-48
ENSG00000097021	GPR1	1.27e-50	2.34e-48
ENSG00000069812	PRNP	3.2e-50	5.83e-48
ENSG00000187017	OSCAR	4.54e-50	8.2e-48
ENSG00000215788	KIF5C	6.38e-50	1.15e-47
ENSG00000171680	CDC6	8.27e-50	1.47e-47
ENSG00000162408	XBP1	9.23e-50	1.63e-47
ENSG00000229519	NFASC	2.18e-49	3.81e-47
ENSG00000204859	TIFA	2.35e-49	4.09e-47
ENSG00000162413	PLA1A	3.88e-49	6.7e-47
ENSG00000116273	CITED2	6.94e-49	1.19e-46
ENSG00000041988	CYFIP2	8.77e-49	1.49e-46
ENSG00000007923	SARDH	1.62e-48	2.73e-46
ENSG00000237436	JADE2	1.94e-48	3.24e-46
ENSG00000171735	GEM	2.59e-48	4.29e-46
ENSG00000049245	F2R	3.75e-48	6.18e-46
ENSG00000269925	SYDE1	6.03e-48	9.86e-46
ENSG00000049246	SEMA6B	6.23e-48	1.01e-45
ENSG00000236266	MDK	7.45e-48	1.2e-45
ENSG00000049249	HIST1H4H	1.67e-47	2.67e-45
ENSG00000116288	KIRREL	2.26e-47	3.59e-45
ENSG00000284747	SOX18	5.89e-47	9.3e-45
ENSG00000284716	FLNC	6.02e-47	9.43e-45
ENSG00000116285	LRRC41	8.07e-47	1.26e-44
ENSG00000238290	PADI3	1.14e-46	1.77e-44
ENSG00000162426	PLCB2	1.18e-46	1.82e-44
ENSG00000142599	NCSTN	1.34e-46	2.05e-44
ENSG00000074800	SDC3	1.38e-46	2.08e-44
ENSG00000230679	EBI3	1.4e-46	2.1e-44
ENSG00000180758	SLC17A7	5.66e-46	8.44e-44
ENSG00000228526	P2RX4	8.15e-46	1.21e-43
ENSG00000234546	SERPINB1	8.95e-46	1.32e-43
ENSG00000049239	ARL6IP1	1.22e-45	1.79e-43
ENSG00000171621	UBE2S	2.36e-45	3.44e-43
ENSG00000284652	CLDN1	4.68e-45	6.76e-43
ENSG00000284693	HIST1H2AC	6.32e-45	9.08e-43
ENSG00000171612	EIF1	8.97e-45	1.28e-42
ENSG00000231181	ROBO4	1.38e-44	1.96e-42
ENSG00000188807	IFI35	1.67e-44	2.35e-42
ENSG00000171608	COL6A1	2.3e-44	3.21e-42
ENSG00000231789	CRELD2	2.44e-44	3.4e-42
ENSG00000171603	TNF	2.55e-44	3.52e-42
ENSG00000178585	NA	2.73e-44	3.75e-42
ENSG00000162441	KISS1	3.25e-44	4.44e-42
ENSG00000228150	TRAF1	3.7e-44	5.02e-42
ENSG00000173614	HIST1H1D	3.86e-44	5.2e-42
ENSG00000202415	SOX8	6.3e-44	8.45e-42
ENSG00000283611	TSPAN31	1.5e-43	2e-41
ENSG00000162444	UCN2	2.12e-43	2.81e-41
ENSG00000130939	SLC12A7	6.01e-43	7.91e-41
ENSG00000054523	CXADR	6.75e-43	8.84e-41
ENSG00000284735	CTSO	1.48e-42	1.92e-40
ENSG00000265945	SPPL2A	1.87e-42	2.41e-40
ENSG00000284642	RCSD1	2.76e-42	3.56e-40
ENSG00000142657	PFKFB4	4.96e-42	6.34e-40
ENSG00000175279	NRP1	5.37e-42	6.82e-40
ENSG00000241563	SLC35E2B	5.44e-42	6.87e-40
ENSG00000160049	SYP	7.53e-42	9.47e-40
ENSG00000142655	CD22	9.19e-42	1.15e-39
ENSG00000287727	MOV10L1	9.99e-42	1.24e-39
ENSG00000130940	RNF207	1.15e-41	1.42e-39
ENSG00000272078	FSTL3	3.32e-41	4.08e-39
ENSG00000120948	SLC7A1	4.72e-41	5.77e-39
ENSG00000009724	IL1B	6.32e-41	7.68e-39
ENSG00000271895	APLP2	1e-40	1.21e-38
ENSG00000116649	CHD3	1.24e-40	1.49e-38
ENSG00000171824	KDELC2	1.34e-40	1.6e-38
ENSG00000198793	RPN1	1.45e-40	1.72e-38
ENSG00000120942	CCNB1	2.15e-40	2.54e-38
ENSG00000204624	CDR2L	4.07e-40	4.79e-38
ENSG00000235643	PHLDA1	1.29e-39	1.51e-37
ENSG00000116661	VAT1L	1.4e-39	1.63e-37
ENSG00000132879	UHRF1BP1	1.68e-39	1.94e-37
ENSG00000116663	HOXB9	1.82e-39	2.09e-37
ENSG00000116670	DBH-AS1	7.27e-39	8.34e-37
ENSG00000162490	KPNA4	9.23e-39	1.05e-36
ENSG00000177674	STIM1	1.05e-38	1.2e-36
ENSG00000177000	AJUBA	1.13e-38	1.28e-36
ENSG00000011021	IRS2	1.39e-38	1.56e-36
ENSG00000175206	BRCA2	1.49e-38	1.67e-36
ENSG00000120937	PCK2	1.62e-38	1.8e-36
ENSG00000285646	SGPP2	1.7e-38	1.88e-36
ENSG00000116685	FOS	3.03e-38	3.34e-36
ENSG00000083444	PRR26	3.4e-38	3.72e-36
ENSG00000116688	CKAP4	3.63e-38	3.96e-36
ENSG00000116691	NID1	4.39e-38	4.77e-36
ENSG00000028137	NOMO1	5.03e-38	5.43e-36
ENSG00000048707	P2RX1	5.11e-38	5.49e-36
ENSG00000162496	SNED1	7.27e-38	7.77e-36
ENSG00000272482	CRTAP	1.01e-37	1.08e-35
ENSG00000162493	DYRK2	1.07e-37	1.14e-35
ENSG00000116731	RIN1	1.38e-37	1.46e-35
ENSG00000189337	TNFAIP2	1.73e-37	1.82e-35
ENSG00000175147	ARC	1.79e-37	1.87e-35
ENSG00000171729	UBA7	1.97e-37	2.05e-35
ENSG00000142621	PDCD1LG2	2.11e-37	2.18e-35
ENSG00000236045	FAM102B	2.46e-37	2.54e-35
ENSG00000228140	WARS	3.71e-37	3.81e-35
ENSG00000142634	GUSB	4.57e-37	4.67e-35
ENSG00000162438	PLXND1	6.97e-37	7.08e-35
ENSG00000215704	PTTG1	9.63e-37	9.73e-35
ENSG00000132906	SLC6A9	9.7e-37	9.76e-35
ENSG00000116138	ATF3	9.82e-37	9.84e-35
ENSG00000116771	DPEP1	1.08e-36	1.07e-34
ENSG00000235084	KLHDC7B	1.74e-36	1.73e-34
ENSG00000197312	PEG10	2.15e-36	2.13e-34
ENSG00000116786	CTHRC1	2.81e-36	2.77e-34
ENSG00000237938	FAM132B	6.31e-36	6.19e-34
ENSG00000162461	PHGDH	6.85e-36	6.68e-34
ENSG00000162458	JMJD6	8.81e-36	8.56e-34
ENSG00000224321	RP11-554A11.4	9.01e-36	8.71e-34
ENSG00000233954	HNRNPA3	1.12e-35	1.08e-33
ENSG00000178715	TIPARP	1.98e-35	1.9e-33
ENSG00000179743	LIMD2	2.21e-35	2.11e-33
ENSG00000065526	WIPF1	2.42e-35	2.3e-33
ENSG00000116809	GDF11	3.13e-35	2.96e-33
ENSG00000234607	OGFOD3	4.28e-35	4.03e-33
ENSG00000173641	SSBP3	4.66e-35	4.37e-33
ENSG00000184908	PTK7	4.71e-35	4.4e-33
ENSG00000185519	STAT6	6.07e-35	5.65e-33
ENSG00000142627	BCL6	6.57e-35	6.08e-33
ENSG00000227959	NNMT	6.65e-35	6.14e-33
ENSG00000224621	BOK	6.95e-35	6.39e-33
ENSG00000142632	TGFB1I1	9.03e-35	8.27e-33
ENSG00000237276	LPPR4	1.29e-34	1.18e-32
ENSG00000288398	RP11-863P13.4	1.35e-34	1.22e-32
ENSG00000132881	EMILIN1	1.42e-34	1.29e-32
ENSG00000055070	CLSTN3	1.83e-34	1.64e-32
ENSG00000037637	CYBRD1	1.83e-34	1.64e-32
ENSG00000226457	BRCA1	2.18e-34	1.95e-32
ENSG00000157191	CACNG4	2.27e-34	2.02e-32
ENSG00000226029	RP11-620J15.3	2.29e-34	2.03e-32
ENSG00000080947	HIST1H2BK	2.85e-34	2.51e-32
ENSG00000233421	TIMELESS	3.1e-34	2.73e-32
ENSG00000219481	GPSM1	3.75e-34	3.28e-32
ENSG00000271732	IL20RB	3.77e-34	3.29e-32
ENSG00000215908	STIP1	3.96e-34	3.44e-32
ENSG00000186301	EMC1	4.34e-34	3.76e-32
ENSG00000236698	PTRF	4.77e-34	4.11e-32
ENSG00000268869	NGFR	6.24e-34	5.36e-32
ENSG00000058453	ALDH1L2	6.51e-34	5.57e-32
ENSG00000186715	TSPAN14	7.51e-34	6.4e-32
ENSG00000228549	PSPH	9.18e-34	7.79e-32
ENSG00000117122	TRIM16L	1.04e-33	8.78e-32
ENSG00000159363	CCDC69	1.31e-33	1.11e-31
ENSG00000117118	ADAR	1.71e-33	1.43e-31
ENSG00000117115	BTG1	2.52e-33	2.11e-31
ENSG00000204362	HMGN2	2.82e-33	2.35e-31
ENSG00000142623	CLCN4	2.84e-33	2.36e-31
ENSG00000142619	FBXO5	3.4e-33	2.81e-31
ENSG00000179051	IL1A	3.61e-33	2.97e-31
ENSG00000074964	NRSN2	5.45e-33	4.47e-31
ENSG00000117154	IFI27	6.15e-33	5.03e-31
ENSG00000179023	SSPN	6.41e-33	5.22e-31
ENSG00000009709	TRIM8	7.91e-33	6.42e-31
ENSG00000159423	ALDH4A1	8.43e-33	6.82e-31
ENSG00000169991	MMP11	9.34e-33	7.53e-31
ENSG00000272084	CPXM2	1.12e-32	9.01e-31
ENSG00000127481	IDH1	1.21e-32	9.71e-31
ENSG00000266098	ICAM5	1.42e-32	1.13e-30
ENSG00000230424	C1QL1	1.56e-32	1.24e-30
ENSG00000127463	NFKBIA	1.66e-32	1.31e-30
ENSG00000053372	RPL3	1.91e-32	1.51e-30
ENSG00000286064	COL1A2	2.07e-32	1.63e-30
ENSG00000162482	DDOST	2.34e-32	1.82e-30
ENSG00000211454	RBM3	2.32e-32	1.82e-30
ENSG00000270728	GDE1	2.39e-32	1.86e-30
ENSG00000053371	FMNL3	2.55e-32	1.98e-30
ENSG00000040487	TRIB3	2.72e-32	2.1e-30
ENSG00000077549	NFE2L1	2.74e-32	2.11e-30
ENSG00000173436	MLF1	2.79e-32	2.14e-30
ENSG00000158747	CACYBP	3.55e-32	2.71e-30
ENSG00000226396	MEGF6	3.81e-32	2.9e-30
ENSG00000158748	ZNF185	6.42e-32	4.87e-30
ENSG00000162542	ACSL5	6.64e-32	5.02e-30
ENSG00000169914	MATN2	8.72e-32	6.58e-30
ENSG00000127472	FKBP10	9.59e-32	7.21e-30
ENSG00000117215	VEGFA	9.99e-32	7.48e-30
ENSG00000162543	SEPHS2	1.29e-31	9.65e-30
ENSG00000236963	IL1RL1	1.32e-31	9.83e-30
ENSG00000162545	GBP3	1.34e-31	9.93e-30
ENSG00000090432	ABLIM1	1.67e-31	1.23e-29
ENSG00000183114	EEF1A1	2.18e-31	1.6e-29
ENSG00000158825	NT5DC2	2.45e-31	1.8e-29
ENSG00000158828	TGFB2	2.79e-31	2.04e-29
ENSG00000117242	PSAT1	2.9e-31	2.12e-29
ENSG00000244038	TUBA1C	5.66e-31	4.12e-29
ENSG00000117245	UGGT1	6.88e-31	4.98e-29
ENSG00000189410	MEPCE	7.87e-31	5.68e-29
ENSG00000127483	ARID1A	9.34e-31	6.73e-29
ENSG00000075151	DNAJB11	1.09e-30	7.81e-29
ENSG00000266867	SLC2A6	1.15e-30	8.19e-29
ENSG00000117298	KIF20A	1.36e-30	9.71e-29
ENSG00000236936	LOX	1.63e-30	1.16e-28
ENSG00000231105	PSMD2	1.79e-30	1.27e-28
ENSG00000187952	TM4SF1	1.92e-30	1.36e-28
ENSG00000142794	TMEM173	2.11e-30	1.48e-28
ENSG00000162551	EVI2A	2.27e-30	1.59e-28
ENSG00000233431	EIF4B	2.39e-30	1.67e-28
ENSG00000076864	PAQR8	4.11e-30	2.87e-28
ENSG00000090686	RAB37	6.43e-30	4.47e-28
ENSG00000187942	LGALS3BP	8.98e-30	6.22e-28
ENSG00000142798	CELSR1	1.44e-29	9.93e-28
ENSG00000228397	RCCD1	1.48e-29	1.02e-27
ENSG00000218510	NOP58	1.6e-29	1.1e-27
ENSG00000070831	RCC2	1.8e-29	1.23e-27
ENSG00000285752	C19orf48	2e-29	1.37e-27
ENSG00000230068	CPD	2.06e-29	1.4e-27
ENSG00000162552	RND3	2.35e-29	1.6e-27
ENSG00000285873	ITGA6	2.61e-29	1.77e-27
ENSG00000279625	ASNS	3.83e-29	2.58e-27
ENSG00000184677	IL4I1	4.05e-29	2.72e-27
ENSG00000237200	CRIP2	4.79e-29	3.21e-27
ENSG00000070886	DCAF7	4.96e-29	3.31e-27
ENSG00000133216	TMEM194A	6.35e-29	4.23e-27
ENSG00000004487	OLFML2A	9.84e-29	6.53e-27
ENSG00000169641	MORF4L2	1.16e-28	7.7e-27
ENSG00000179546	GPX8	1.2e-28	7.93e-27
ENSG00000261326	STXBP5-AS1	1.24e-28	8.15e-27
ENSG00000284726	OS9	1.25e-28	8.17e-27
ENSG00000125944	CEBPG	1.31e-28	8.56e-27
ENSG00000125945	PALLD	1.49e-28	9.73e-27
ENSG00000249087	PLEKHA2	1.54e-28	9.99e-27
ENSG00000204219	CSF1	1.77e-28	1.15e-26
ENSG00000088280	VAV2	2.2e-28	1.42e-26
ENSG00000007968	PTPN21	2.39e-28	1.54e-26
ENSG00000117318	GSDMD	2.56e-28	1.65e-26
ENSG00000236810	EVI2B	2.72e-28	1.74e-26
ENSG00000142676	PARVA	2.71e-28	1.74e-26
ENSG00000011007	IGFBP6	2.76e-28	1.76e-26
ENSG00000057757	RP11-166D19.1	3.08e-28	1.96e-26
ENSG00000011009	TSC22D1	3.91e-28	2.48e-26
ENSG00000117308	KLF2	4.16e-28	2.63e-26
ENSG00000117305	ALOX5AP	5.73e-28	3.61e-26
ENSG00000179163	LIF	6.01e-28	3.78e-26
ENSG00000189266	CALR	6.42e-28	4.02e-26
ENSG00000142661	FADS3	8.19e-28	5.1e-26
ENSG00000188529	TMCC2	8.18e-28	5.1e-26
ENSG00000142677	FANCD2	8.43e-28	5.24e-26
ENSG00000185436	KPNA2	1.06e-27	6.57e-26
ENSG00000232298	OIP5-AS1	1.18e-27	7.29e-26
ENSG00000158055	ASS1	1.2e-27	7.4e-26
ENSG00000001460	RBFOX2	1.31e-27	8.06e-26
ENSG00000001461	MYOF	1.45e-27	8.87e-26
ENSG00000117602	GALC	1.93e-27	1.18e-25
ENSG00000133226	G6PC3	2.31e-27	1.41e-25
ENSG00000284699	PER1	2.35e-27	1.43e-25
ENSG00000169504	ERAP2	2.47e-27	1.5e-25
ENSG00000020633	HPCAL4	2.56e-27	1.55e-25
ENSG00000229162	JAK3	2.68e-27	1.61e-25
ENSG00000117614	FAM111A	2.88e-27	1.73e-25
ENSG00000284602	ADCY7	2.95e-27	1.77e-25
ENSG00000284657	SPATA20	3.41e-27	2.04e-25
ENSG00000117616	ANXA3	3.69e-27	2.2e-25
ENSG00000272432	CCDC184	3.75e-27	2.23e-25
ENSG00000261349	FKBP11	3.9e-27	2.31e-25
ENSG00000183726	PACSIN2	4.95e-27	2.92e-25
ENSG00000259984	RP11-495P10.9	4.95e-27	2.92e-25
ENSG00000188672	MXD1	6.31e-27	3.72e-25
ENSG00000204178	ARSD	7.52e-27	4.41e-25
ENSG00000157978	MUC5AC	8.18e-27	4.79e-25
ENSG00000225643	VCAM1	8.28e-27	4.83e-25
ENSG00000117643	TSC22D2	8.32e-27	4.85e-25
ENSG00000162430	DSP	8.44e-27	4.9e-25
ENSG00000228172	TLE1	9.41e-27	5.45e-25
ENSG00000117640	ABCA1	9.49e-27	5.49e-25
ENSG00000182749	PCED1A	1.06e-26	6.12e-25
ENSG00000127423	PDLIM4	1.06e-26	6.12e-25
ENSG00000117632	CCNL2	1.26e-26	7.21e-25
ENSG00000158006	CD47	1.38e-26	7.92e-25
ENSG00000158008	SLC2A10	1.53e-26	8.7e-25
ENSG00000158014	AKNA	1.62e-26	9.21e-25
ENSG00000158022	RASSF4	1.87e-26	1.06e-24
ENSG00000175087	TTLL7	1.92e-26	1.09e-24
ENSG00000236782	RP11-169K16.6	2.03e-26	1.15e-24
ENSG00000142675	MPDU1	2.17e-26	1.22e-24
ENSG00000130695	CCDC112	2.18e-26	1.23e-24
ENSG00000142669	TSEN15	3.29e-26	1.85e-24
ENSG00000158062	TRIOBP	3.89e-26	2.17e-24
ENSG00000176092	ARAP3	4.71e-26	2.62e-24
ENSG00000131914	DBH	4.71e-26	2.62e-24
ENSG00000117682	ZC3H7B	5.8e-26	3.22e-24
ENSG00000225891	FOXS1	6.63e-26	3.67e-24
ENSG00000198830	RP4-756G23.5	6.91e-26	3.82e-24
ENSG00000117676	TCEA2	7.6e-26	4.19e-24
ENSG00000260063	NEGR1	7.71e-26	4.24e-24
ENSG00000117713	SPRY4	7.89e-26	4.32e-24
ENSG00000060642	DTX3	8.17e-26	4.46e-24
ENSG00000204160	GTPBP2	8.53e-26	4.65e-24
ENSG00000175793	PPAPDC1B	8.63e-26	4.7e-24
ENSG00000142751	MMP14	9.82e-26	5.33e-24
ENSG00000198746	TXNIP	1e-25	5.43e-24
ENSG00000253368	SELE	1.07e-25	5.76e-24
ENSG00000090273	SYNC	1.07e-25	5.76e-24
ENSG00000158246	NOS1	1.16e-25	6.26e-24
ENSG00000090020	BAI2	1.22e-25	6.54e-24
ENSG00000214973	FLOT1	1.26e-25	6.71e-24
ENSG00000225159	SHISA5	1.37e-25	7.29e-24
ENSG00000142784	AEN	1.45e-25	7.73e-24
ENSG00000186501	KRCC1	1.52e-25	8.04e-24
ENSG00000241547	HSPA8	1.52e-25	8.07e-24
ENSG00000142765	NR4A3	1.79e-25	9.46e-24
ENSG00000142733	ODC1	1.86e-25	9.82e-24
ENSG00000181773	NRIP2	1.98e-25	1.04e-23
ENSG00000158195	MYRF	2.6e-25	1.36e-23
ENSG00000126705	CHST11	2.87e-25	1.5e-23
ENSG00000235912	TSPO	3.3e-25	1.73e-23
ENSG00000126709	DHCR24	3.46e-25	1.8e-23
ENSG00000225886	OR2I1P	3.48e-25	1.81e-23
ENSG00000117758	HNRNPH1	3.53e-25	1.82e-23
ENSG00000009780	SOX13	3.52e-25	1.82e-23
ENSG00000269971	TNIP1	3.54e-25	1.83e-23
ENSG00000117751	PARP4	3.86e-25	1.99e-23
ENSG00000130775	MYH9	4.16e-25	2.13e-23
ENSG00000117748	COL6A2	4.2e-25	2.15e-23
ENSG00000158156	GNL2	4.25e-25	2.17e-23
ENSG00000130768	PLCXD2	4.24e-25	2.17e-23
ENSG00000158161	IFI16	5.88e-25	2.99e-23
ENSG00000228589	ATL3	6.11e-25	3.1e-23
ENSG00000169403	CIRBP	6.75e-25	3.42e-23
ENSG00000126698	NRXN2	7.78e-25	3.93e-23
ENSG00000130770	HIST1H2APS3	9.02e-25	4.55e-23
ENSG00000270605	HIST2H2BF	9.12e-25	4.59e-23
ENSG00000130766	LRRK1	1.05e-24	5.26e-23
ENSG00000130772	RP11-46I1.2	1.11e-24	5.55e-23
ENSG00000204138	UXS1	1.19e-24	5.93e-23
ENSG00000180198	ECM1	1.24e-24	6.17e-23
ENSG00000242125	CACNG7	1.26e-24	6.26e-23
ENSG00000200087	LUM	1.31e-24	6.51e-23
ENSG00000231468	CEP55	1.4e-24	6.94e-23
ENSG00000279443	EDN1	1.51e-24	7.44e-23
ENSG00000180098	SYNE2	1.67e-24	8.22e-23
ENSG00000197989	BIN1	1.72e-24	8.48e-23
ENSG00000120656	COL12A1	1.78e-24	8.75e-23
ENSG00000188060	HDAC5	1.8e-24	8.83e-23
ENSG00000229388	WNT5A	1.91e-24	9.36e-23
ENSG00000162419	DLGAP5	2.08e-24	1.01e-22
ENSG00000198492	CEBPD	2.11e-24	1.03e-22
ENSG00000116329	HIST1H1B	2.12e-24	1.03e-22
ENSG00000159023	ALX4	2.36e-24	1.15e-22
ENSG00000225616	DUSP5	2.49e-24	1.21e-22
ENSG00000253304	SLC16A5	2.9e-24	1.4e-22
ENSG00000116350	SLC35F6	3.09e-24	1.49e-22
ENSG00000116353	PCDH1	3.34e-24	1.6e-22
ENSG00000237934	LHFP	3.8e-24	1.82e-22
ENSG00000060656	SLTM	4.04e-24	1.93e-22
ENSG00000162510	ABCG1	4.68e-24	2.23e-22
ENSG00000186056	PHYKPL	5.6e-24	2.67e-22
ENSG00000162511	CANX	6.03e-24	2.87e-22
ENSG00000223382	CLIP4	7.09e-24	3.36e-22
ENSG00000162512	NBR2	7.54e-24	3.57e-22
ENSG00000134644	TCP1	7.88e-24	3.72e-22
ENSG00000200154	DBN1	7.94e-24	3.74e-22
ENSG00000084628	FHAD1	8.52e-24	4.01e-22
ENSG00000060688	OGT	9.83e-24	4.61e-22
ENSG00000121766	SUSD1	1.01e-23	4.72e-22
ENSG00000121769	PARP14	1.03e-23	4.8e-22
ENSG00000168528	CTSK	1.08e-23	5.03e-22
ENSG00000284543	PSMD3	1.26e-23	5.88e-22
ENSG00000229167	WDR6	1.38e-23	6.39e-22
ENSG00000142910	CKS1B	1.43e-23	6.62e-22
ENSG00000121764	GJA1	1.43e-23	6.63e-22
ENSG00000162517	OAS3	1.51e-23	6.96e-22
ENSG00000235790	STRA6	1.54e-23	7.1e-22
ENSG00000084636	SLC3A2	1.7e-23	7.81e-22
ENSG00000121753	HIST1H2BC	1.88e-23	8.62e-22
ENSG00000254545	TTYH3	2.02e-23	9.25e-22
ENSG00000134668	RPS4X	2.25e-23	1.03e-21
ENSG00000184007	C1S	2.43e-23	1.11e-21
ENSG00000212673	IL32	2.49e-23	1.13e-21
ENSG00000228634	GLI1	2.63e-23	1.2e-21
ENSG00000121774	TMEM45A	3.21e-23	1.45e-21
ENSG00000121775	TMEM59L	3.22e-23	1.46e-21
ENSG00000025800	VAMP5	3.24e-23	1.46e-21
ENSG00000084652	LRRC59	3.32e-23	1.49e-21
ENSG00000160050	MAN2C1	4.91e-23	2.21e-21
ENSG00000160051	TBX3	4.94e-23	2.22e-21
ENSG00000222046	CATSPER1	5.93e-23	2.65e-21
ENSG00000160055	ENO2	6.53e-23	2.92e-21
ENSG00000084623	NSD1	7.97e-23	3.55e-21
ENSG00000220785	MAN1A1	8.1e-23	3.6e-21
ENSG00000183615	ADM2	8.5e-23	3.77e-21
ENSG00000182866	YAP1	8.85e-23	3.92e-21
ENSG00000116478	ARHGEF11	9.51e-23	4.21e-21
ENSG00000175130	SLC15A3	1.03e-22	4.55e-21
ENSG00000162526	TNFRSF14	1.05e-22	4.64e-21
ENSG00000225828	C10orf54	1.06e-22	4.65e-21
ENSG00000160058	RBM5	1.2e-22	5.26e-21
ENSG00000273274	LGALS1	1.23e-22	5.4e-21
ENSG00000160062	CTSZ	1.24e-22	5.41e-21
ENSG00000176261	KBTBD11	1.25e-22	5.44e-21
ENSG00000162521	MYLIP	1.35e-22	5.87e-21
ENSG00000162520	APOL3	1.54e-22	6.68e-21
ENSG00000224409	MXI1	1.59e-22	6.89e-21
ENSG00000162522	DLX4	1.63e-22	7.04e-21
ENSG00000134684	MICA	1.81e-22	7.81e-21
ENSG00000116497	CCT5	1.92e-22	8.29e-21
ENSG00000160097	NSMAF	2.16e-22	9.29e-21
ENSG00000121905	PDIA6	2.65e-22	1.14e-20
ENSG00000121900	UNK	2.72e-22	1.16e-20
ENSG00000287691	RIOK3	2.81e-22	1.2e-20
ENSG00000116514	CAPN1	2.94e-22	1.26e-20
ENSG00000217644	FOSB	2.95e-22	1.26e-20
ENSG00000236065	MR1	3.2e-22	1.36e-20
ENSG00000004455	IARS	3.29e-22	1.4e-20
ENSG00000142920	OGDH	3.47e-22	1.47e-20
ENSG00000278997	RP3-510D11.1	3.67e-22	1.55e-20
ENSG00000116525	GBP4	4.3e-22	1.81e-20
ENSG00000279179	SLC19A1	5.03e-22	2.12e-20
ENSG00000160094	PSRC1	5.17e-22	2.17e-20
ENSG00000225313	EPAS1	5.4e-22	2.27e-20
ENSG00000266239	HIBADH	5.65e-22	2.36e-20
ENSG00000134686	PEAR1	5.64e-22	2.36e-20
ENSG00000222112	SERPINB6	7.03e-22	2.93e-20
ENSG00000121903	SPAG7	7.03e-22	2.93e-20
ENSG00000121904	CASD1	7.2e-22	2.99e-20
ENSG00000142698	STEAP2	7.24e-22	3e-20
ENSG00000163866	CX3CL1	7.52e-22	3.11e-20
ENSG00000188910	CAP2	7.65e-22	3.16e-20
ENSG00000116544	SEC24A	8.43e-22	3.48e-20
ENSG00000284773	TNS3	8.47e-22	3.49e-20
ENSG00000241014	KLF5	8.65e-22	3.56e-20
ENSG00000163867	MAFA	8.9e-22	3.65e-20
ENSG00000197056	ALDH1A3	9.03e-22	3.7e-20
ENSG00000116560	ARRDC4	9.9e-22	4.05e-20
ENSG00000146463	PLXNB2	1.28e-21	5.22e-20
ENSG00000229994	EPHX1	1.43e-21	5.82e-20
ENSG00000227409	PLK2	1.45e-21	5.88e-20
ENSG00000142687	STRAP	1.47e-21	5.99e-20
ENSG00000020129	TLR4	1.54e-21	6.23e-20
ENSG00000239636	SRRT	1.77e-21	7.17e-20
ENSG00000116819	NPTX1	1.86e-21	7.5e-20
ENSG00000126067	IGFBP3	2.28e-21	9.18e-20
ENSG00000092853	CTF1	2.29e-21	9.21e-20
ENSG00000142686	STK25	2.29e-21	9.21e-20
ENSG00000134698	PRKDC	2.34e-21	9.39e-20
ENSG00000092847	FBXW4	2.44e-21	9.75e-20
ENSG00000126070	SLC16A1	2.45e-21	9.77e-20
ENSG00000116863	PLK1	2.57e-21	1.03e-19
ENSG00000171812	MOV10	2.84e-21	1.13e-19
ENSG00000054116	AES	2.93e-21	1.17e-19
ENSG00000116871	COL7A1	3.22e-21	1.28e-19
ENSG00000054118	CUL7	3.28e-21	1.3e-19
ENSG00000214193	CACNA1G	3.32e-21	1.31e-19
ENSG00000286379	COL6A3	3.36e-21	1.33e-19
ENSG00000196182	HERPUD1	3.67e-21	1.45e-19
ENSG00000181817	SLC35B1	3.79e-21	1.49e-19
ENSG00000116885	ABCA5	3.91e-21	1.53e-19
ENSG00000116898	ORAI1	4.02e-21	1.58e-19
ENSG00000163873	DDX11	4.06e-21	1.59e-19
ENSG00000233621	RPL22	4.8e-21	1.87e-19
ENSG00000163874	GBP1	5.38e-21	2.1e-19
ENSG00000163875	APOL1	5.84e-21	2.27e-19
ENSG00000263675	LAMB2	6.79e-21	2.63e-19
ENSG00000163877	MT-CYB	7.78e-21	3.02e-19
ENSG00000163879	LPP	8.21e-21	3.18e-19
ENSG00000134697	TCF19	8.85e-21	3.42e-19
ENSG00000169218	PPP1CC	8.97e-21	3.46e-19
ENSG00000116922	TCIRG1	1.1e-20	4.22e-19
ENSG00000134690	NUPR1	1.13e-20	4.32e-19
ENSG00000183317	PDPN	1.25e-20	4.8e-19
ENSG00000185090	LPHN1	1.36e-20	5.2e-19
ENSG00000196449	ABCB1	1.44e-20	5.5e-19
ENSG00000197982	MCM2	1.49e-20	5.68e-19
ENSG00000188786	LETMD1	1.52e-20	5.78e-19
ENSG00000204084	SPC24	1.52e-20	5.78e-19
ENSG00000252448	QSOX1	1.57e-20	5.96e-19
ENSG00000183431	CDK4	1.64e-20	6.21e-19
ENSG00000212541	DAPK3	1.8e-20	6.81e-19
ENSG00000183386	SYNE1	1.83e-20	6.89e-19
ENSG00000183520	ANKRD13B	1.85e-20	6.98e-19
ENSG00000185668	PRKAR2B	1.92e-20	7.22e-19
ENSG00000224592	E2F1	1.97e-20	7.4e-19
ENSG00000215895	COL16A1	2.13e-20	8e-19
ENSG00000116954	CDKN1C	2.33e-20	8.71e-19
ENSG00000228436	HSPH1	2.35e-20	8.77e-19
ENSG00000214114	INHBA	2.37e-20	8.84e-19
ENSG00000158315	TNFRSF19	2.57e-20	9.59e-19
ENSG00000174574	NEURL1B	2.58e-20	9.61e-19
ENSG00000168653	CDKN3	2.75e-20	1.02e-18
ENSG00000127603	PTGS1	2.98e-20	1.1e-18
ENSG00000183682	PLEKHG3	3.02e-20	1.12e-18
ENSG00000237624	PRKCE	3.24e-20	1.2e-18
ENSG00000243970	SCD	3.32e-20	1.23e-18
ENSG00000090621	NUCB1	4.3e-20	1.58e-18
ENSG00000228060	NPR2	4.34e-20	1.6e-18
ENSG00000163909	CHKA	4.38e-20	1.61e-18
ENSG00000116981	TRAF3IP2	4.51e-20	1.65e-18
ENSG00000116983	DNAJB6	4.86e-20	1.78e-18
ENSG00000084072	OXSR1	5.04e-20	1.84e-18
ENSG00000116985	MAPK8IP1	5.33e-20	1.94e-18
ENSG00000198754	JUN	5.4e-20	1.96e-18
ENSG00000261798	MBTPS1	5.4e-20	1.96e-18
ENSG00000284719	HSPA4L	5.42e-20	1.97e-18
ENSG00000043514	TRANK1	6.21e-20	2.25e-18
ENSG00000116990	RPL12	6.45e-20	2.33e-18
ENSG00000168389	RB1CC1	6.98e-20	2.52e-18
ENSG00000228477	TNFRSF10B	7.16e-20	2.58e-18
ENSG00000131236	RGS3	7.2e-20	2.59e-18
ENSG00000131238	HSPG2	7.42e-20	2.67e-18
ENSG00000117000	SNX17	7.64e-20	2.74e-18
ENSG00000259943	ILF2	8.58e-20	3.07e-18
ENSG00000084073	NEFM	8.68e-20	3.1e-18
ENSG00000049089	CHMP3	8.95e-20	3.2e-18
ENSG00000084070	NCKAP5L	9.05e-20	3.22e-18
ENSG00000187801	HMMR	1.09e-19	3.88e-18
ENSG00000260920	SUMO3	1.1e-19	3.9e-18
ENSG00000279667	XYLT1	1.15e-19	4.06e-18
ENSG00000187815	PLEKHO1	1.18e-19	4.19e-18
ENSG00000238287	C15orf56	1.2e-19	4.23e-18
ENSG00000164002	RP11-689B22.2	1.2e-19	4.24e-18
ENSG00000238186	GRCh38:CM000663.2	1.23e-19	4.33e-18
ENSG00000117010	CYP27B1	1.25e-19	4.39e-18
ENSG00000286838	AIP	1.25e-19	4.4e-18
ENSG00000117016	ADNP2	1.36e-19	4.79e-18
ENSG00000287743	PTPN9	1.39e-19	4.88e-18
ENSG00000237899	PSME2	1.43e-19	5.01e-18
ENSG00000272145	PLCD3	1.56e-19	5.46e-18
ENSG00000066136	FAM131B	1.59e-19	5.53e-18
ENSG00000117013	NOVA2	1.65e-19	5.74e-18
ENSG00000179862	IPO7	2.09e-19	7.27e-18
ENSG00000171793	RGS4	2.12e-19	7.37e-18
ENSG00000281207	RRP12	2.18e-19	7.54e-18
ENSG00000171790	NHSL1	2.18e-19	7.55e-18
ENSG00000010803	PABPC1L	2.33e-19	8.06e-18
ENSG00000286640	TXNDC15	2.35e-19	8.11e-18
ENSG00000229901	C21orf58	2.37e-19	8.16e-18
ENSG00000204060	PFKL	2.37e-19	8.16e-18
ENSG00000127129	SLC25A23	2.38e-19	8.16e-18
ENSG00000127124	PRTFDC1	2.44e-19	8.38e-18
ENSG00000230881	DIRAS3	2.52e-19	8.64e-18
ENSG00000230638	PRDM16	2.62e-19	8.96e-18
ENSG00000198815	DTX3L	2.66e-19	9.08e-18
ENSG00000177181	BRPF3	2.89e-19	9.84e-18
ENSG00000066185	COL11A1	3.17e-19	1.08e-17
ENSG00000127125	MAP2	3.31e-19	1.12e-17
ENSG00000186409	PHLDA2	3.31e-19	1.12e-17
ENSG00000171960	NGFRAP1	3.48e-19	1.18e-17
ENSG00000285728	FGF1	3.82e-19	1.29e-17
ENSG00000065978	FCGRT	4.64e-19	1.57e-17
ENSG00000117385	CYP3A5	4.79e-19	1.61e-17
ENSG00000164008	NA	5.36e-19	1.8e-17
ENSG00000274386	HN1L	5.39e-19	1.81e-17
ENSG00000177868	ALG5	6.08e-19	2.04e-17
ENSG00000164010	USP11	6.78e-19	2.27e-17
ENSG00000228192	SDF4	6.97e-19	2.33e-17
ENSG00000164011	ATP6V1C1	7.6e-19	2.54e-17
ENSG00000225099	P4HB	7.98e-19	2.66e-17
ENSG00000117394	OLFM1	8.02e-19	2.67e-17
ENSG00000227533	MIDN	8.09e-19	2.69e-17
ENSG00000186973	RHBDF1	8.59e-19	2.85e-17
ENSG00000117395	LAMC1	9.02e-19	2.99e-17
ENSG00000243710	SLIT2	9.02e-19	2.99e-17
ENSG00000066056	SLC31A1	9.76e-19	3.23e-17
ENSG00000117400	CHST15	1.07e-18	3.53e-17
ENSG00000234694	HNMT	1.08e-18	3.56e-17
ENSG00000117399	COL4A2	1.12e-18	3.68e-17
ENSG00000066322	EFNB2	1.26e-18	4.15e-17
ENSG00000159479	CD24P4	1.27e-18	4.16e-17
ENSG00000229431	SNHG1	1.35e-18	4.42e-17
ENSG00000198198	CRELD1	1.37e-18	4.47e-17
ENSG00000142949	IL17RA	1.46e-18	4.77e-17
ENSG00000066135	PFN1	1.54e-18	5.01e-17
ENSG00000236200	MAGT1	1.59e-18	5.19e-17
ENSG00000126091	CYFIP1	1.63e-18	5.29e-17
ENSG00000224751	CASP4	1.79e-18	5.82e-17
ENSG00000117407	IGDCC4	1.84e-18	5.97e-17
ENSG00000237950	CKAP5	1.88e-18	6.1e-17
ENSG00000117408	CENPF	2.03e-18	6.55e-17
ENSG00000132768	NOMO2	2.03e-18	6.57e-17
ENSG00000117410	RPSA	2.35e-18	7.56e-17
ENSG00000117411	BCAT1	2.38e-18	7.66e-17
ENSG00000159214	TMEM255A	2.49e-18	8.01e-17
ENSG00000196517	SEC24D	2.52e-18	8.09e-17
ENSG00000230615	FBN1	2.62e-18	8.41e-17
ENSG00000233514	ARHGEF9	2.82e-18	9.02e-17
ENSG00000178028	NUCB2	3.09e-18	9.87e-17
ENSG00000117419	MYEF2	3.12e-18	9.97e-17
ENSG00000187147	ACP2	3.48e-18	1.11e-16
ENSG00000126106	NAB2	3.76e-18	1.2e-16
ENSG00000198520	ACCS	3.94e-18	1.25e-16
ENSG00000142945	PLSCR1	3.98e-18	1.26e-16
ENSG00000225721	ARHGEF40	4.39e-18	1.39e-16
ENSG00000142937	HMCN2	5.33e-18	1.68e-16
ENSG00000234093	SYT7	5.33e-18	1.68e-16
ENSG00000142959	IRF1	5.34e-18	1.69e-16
ENSG00000188396	C11orf68	5.44e-18	1.71e-16
ENSG00000173846	STEAP1	5.43e-18	1.71e-16
ENSG00000222009	CEACAM19	6.02e-18	1.89e-16
ENSG00000117425	BMF	6.37e-18	2e-16
ENSG00000070785	SLC16A3	6.52e-18	2.04e-16
ENSG00000126107	SEMA4C	6.54e-18	2.05e-16
ENSG00000126088	LMAN2	6.62e-18	2.07e-16
ENSG00000162415	PLXNA1	6.74e-18	2.1e-16
ENSG00000281912	SCRN1	6.87e-18	2.14e-16
ENSG00000186603	DLEU2	7.29e-18	2.27e-16
ENSG00000132781	MMP19	7.39e-18	2.3e-16
ENSG00000132773	SFXN3	7.57e-18	2.35e-16
ENSG00000070759	MGAT3	7.7e-18	2.39e-16
ENSG00000280670	CDC42BPA	7.78e-18	2.4e-16
ENSG00000132763	MTMR1	7.78e-18	2.4e-16
ENSG00000117450	FBXL7	7.9e-18	2.44e-16
ENSG00000117448	RRAD	8.61e-18	2.65e-16
ENSG00000132780	SMARCC2	8.94e-18	2.75e-16
ENSG00000159588	MCM5	9.17e-18	2.82e-16
ENSG00000159592	CDX1	9.69e-18	2.97e-16
ENSG00000225447	LTBR	9.71e-18	2.97e-16
ENSG00000234329	CDS1	9.91e-18	3.03e-16
ENSG00000159596	PSME1	1.08e-17	3.3e-16
ENSG00000197429	SH3BP2	1.16e-17	3.53e-16
ENSG00000230896	EMID1	1.17e-17	3.56e-16
ENSG00000086015	AHNAK2	1.21e-17	3.69e-16
ENSG00000117461	TPT1	1.23e-17	3.73e-16
ENSG00000117472	PYCR1	1.24e-17	3.76e-16
ENSG00000085998	TPPP	1.29e-17	3.91e-16
ENSG00000171357	C19orf43	1.31e-17	3.97e-16
ENSG00000132128	HLA-B	1.41e-17	4.25e-16
ENSG00000085999	NUCKS1	1.41e-17	4.25e-16
ENSG00000173660	C11orf96	1.47e-17	4.42e-16
ENSG00000117481	CNTNAP2	1.48e-17	4.47e-16
ENSG00000117480	AXL	1.56e-17	4.7e-16
ENSG00000232022	TMEM51	1.67e-17	5e-16
ENSG00000197587	MAP3K9	1.72e-17	5.16e-16
ENSG00000269956	CDC42EP4	1.75e-17	5.23e-16
ENSG00000079277	MYLK2	1.76e-17	5.27e-16
ENSG00000142961	TMEM151A	1.79e-17	5.34e-16
ENSG00000123472	NCAPH	1.8e-17	5.36e-16
ENSG00000159658	TOB1	1.86e-17	5.55e-16
ENSG00000225506	SIM1	2.11e-17	6.26e-16
ENSG00000224805	LINC00460	2.14e-17	6.37e-16
ENSG00000162366	PRDM1	2.28e-17	6.77e-16
ENSG00000162367	NSRP1	2.37e-17	7.01e-16
ENSG00000123473	SLC35G2	2.43e-17	7.19e-16
ENSG00000162368	GIT1	2.46e-17	7.28e-16
ENSG00000225762	FAM46A	2.53e-17	7.47e-16
ENSG00000237424	VAT1	2.68e-17	7.91e-16
ENSG00000186564	ETV5	2.74e-17	8.05e-16
ENSG00000227947	ADAM12	2.87e-17	8.43e-16
ENSG00000269113	D4S234E	2.88e-17	8.45e-16
ENSG00000225028	RP11-863P13.3	2.9e-17	8.5e-16
ENSG00000132122	PBDC1	3e-17	8.78e-16
ENSG00000162373	HLA-DRA	3.08e-17	9e-16
ENSG00000162374	TIMP1	3.1e-17	9.06e-16
ENSG00000142700	XAF1	3.18e-17	9.29e-16
ENSG00000185104	TNFRSF1A	3.25e-17	9.47e-16
ENSG00000225767	EEF1A1P5	3.38e-17	9.83e-16
ENSG00000230585	ARHGAP9	3.62e-17	1.05e-15
ENSG00000123080	BID	3.67e-17	1.06e-15
ENSG00000123091	XPOT	3.77e-17	1.09e-15
ENSG00000085831	ASF1B	3.91e-17	1.13e-15
ENSG00000085832	RBL1	4.12e-17	1.19e-15
ENSG00000232027	COL13A1	4.4e-17	1.27e-15
ENSG00000227070	EML2	4.64e-17	1.34e-15
ENSG00000227742	OAZ2	4.74e-17	1.36e-15
ENSG00000117859	CLPTM1L	4.81e-17	1.38e-15
ENSG00000078618	ELAVL3	4.82e-17	1.38e-15
ENSG00000266993	AHNAK	5.09e-17	1.46e-15
ENSG00000169213	CKAP2	5.58e-17	1.6e-15
ENSG00000117862	KIAA0141	6.03e-17	1.72e-15
ENSG00000198841	EREG	6.05e-17	1.73e-15
ENSG00000228369	ITPK1	6.45e-17	1.84e-15
ENSG00000134717	RYBP	6.63e-17	1.89e-15
ENSG00000157077	PCBP4	7.29e-17	2.07e-15
ENSG00000228407	GLG1	7.75e-17	2.2e-15
ENSG00000154222	TMEFF2	7.78e-17	2.21e-15
ENSG00000272100	DENND2C	7.94e-17	2.25e-15
ENSG00000287078	NMNAT2	8.09e-17	2.29e-15
ENSG00000224680	CAMKK2	8.45e-17	2.39e-15
ENSG00000085840	GDF15	8.48e-17	2.39e-15
ENSG00000134748	OPLAH	8.99e-17	2.54e-15
ENSG00000134744	FLOT2	9.13e-17	2.57e-15
ENSG00000116157	TLR3	9.17e-17	2.58e-15
ENSG00000162377	COL5A1	9.96e-17	2.8e-15
ENSG00000162378	PTPRN	1.15e-16	3.23e-15
ENSG00000228929	DDX39A	1.16e-16	3.24e-15
ENSG00000203995	YTHDC2	1.17e-16	3.28e-15
ENSG00000121310	PELO	1.21e-16	3.38e-15
ENSG00000230953	LMTK2	1.23e-16	3.44e-15
ENSG00000116171	CCT2	1.24e-16	3.45e-15
ENSG00000174348	RBBP4	1.27e-16	3.55e-15
ENSG00000162383	DFNA5	1.29e-16	3.6e-15
ENSG00000235563	MTCH1	1.31e-16	3.64e-15
ENSG00000157184	PSMB10	1.35e-16	3.74e-15
ENSG00000236723	BCL2L1	1.39e-16	3.84e-15
ENSG00000162384	POR	1.58e-16	4.38e-15
ENSG00000259818	SLC12A8	1.65e-16	4.57e-15
ENSG00000162385	DOCK1	1.71e-16	4.71e-15
ENSG00000226754	DENND2A	1.8e-16	4.95e-15
ENSG00000157193	AFAP1L2	1.93e-16	5.3e-15
ENSG00000174332	GDA	2e-16	5.51e-15
ENSG00000058804	MCM4	2.03e-16	5.56e-15
ENSG00000058799	QSOX2	2.03e-16	5.56e-15
ENSG00000211452	ELOVL4	2.05e-16	5.62e-15
ENSG00000081870	DACT3	2.07e-16	5.66e-15
ENSG00000116212	BTN3A2	2.1e-16	5.73e-15
ENSG00000116209	TRIM56	2.12e-16	5.78e-15
ENSG00000203276	SSFA2	2.22e-16	6.06e-15
ENSG00000280425	HIST1H4E	2.32e-16	6.32e-15
ENSG00000116205	TMEM101	2.32e-16	6.32e-15
ENSG00000215883	MRC2	2.33e-16	6.33e-15
ENSG00000116221	DCBLD2	2.42e-16	6.56e-15
ENSG00000157216	ABCA3	2.47e-16	6.71e-15
ENSG00000198711	SLC35E2	2.5e-16	6.77e-15
ENSG00000162390	FRAS1	2.53e-16	6.83e-15
ENSG00000243725	FSTL1	2.71e-16	7.31e-15
ENSG00000162396	SDF2L1	2.71e-16	7.31e-15
ENSG00000116133	SPP1	2.76e-16	7.44e-15
ENSG00000143001	LIX1L	2.78e-16	7.47e-15
ENSG00000169174	MAG	3e-16	8.05e-15
ENSG00000162402	KAL1	3.01e-16	8.07e-15
ENSG00000162407	FAM171A1	3.08e-16	8.24e-15
ENSG00000162409	TNFAIP3	3.11e-16	8.34e-15
ENSG00000173406	DFNB31	3.18e-16	8.51e-15
ENSG00000162600	SOX4	3.29e-16	8.79e-15
ENSG00000286918	TMSB4X	3.36e-16	8.96e-15
ENSG00000184292	ITGA9	3.39e-16	9.02e-15
ENSG00000185839	INHBE	3.41e-16	9.07e-15
ENSG00000162601	ANAPC16	3.49e-16	9.28e-15
ENSG00000283445	CNPY3	3.51e-16	9.31e-15
ENSG00000177606	SPIDR	3.74e-16	9.91e-15
ENSG00000234807	CD109	3.77e-16	1e-14
ENSG00000272226	VPS13C	3.84e-16	1.01e-14
ENSG00000232453	STRBP	4.66e-16	1.23e-14
ENSG00000237352	NBN	4.82e-16	1.27e-14
ENSG00000224609	COL4A1	5.17e-16	1.36e-14
ENSG00000172456	SLC6A8	5.21e-16	1.37e-14
ENSG00000134709	SOCS2	5.4e-16	1.42e-14
ENSG00000134716	AGRN	5.48e-16	1.44e-14
ENSG00000238242	GSAP	5.65e-16	1.48e-14
ENSG00000226476	SYTL1	5.76e-16	1.51e-14
ENSG00000162599	ATF4	6.15e-16	1.61e-14
ENSG00000162604	RARB	6.31e-16	1.65e-14
ENSG00000132849	GSPT1	6.35e-16	1.66e-14
ENSG00000162607	RAPGEF1	6.94e-16	1.81e-14
ENSG00000116641	EEF1A2	7.01e-16	1.83e-14
ENSG00000235545	ISG20	7.53e-16	1.96e-14
ENSG00000125703	ZNF428	7.6e-16	1.98e-14
ENSG00000230798	SLC16A4	7.78e-16	2.02e-14
ENSG00000187140	SLC40A1	8.51e-16	2.21e-14
ENSG00000088035	SLC7A8	8.74e-16	2.26e-14
ENSG00000142856	CEP192	8.92e-16	2.31e-14
ENSG00000203965	ING1	9.35e-16	2.42e-14
ENSG00000116652	LRRC15	9.62e-16	2.48e-14
ENSG00000079739	NUAK2	9.66e-16	2.49e-14
ENSG00000185483	GAS2L1	1e-15	2.58e-14
ENSG00000223949	GAS2L3	1.01e-15	2.59e-14
ENSG00000158966	PARM1	1.02e-15	2.61e-14
ENSG00000162437	IGFBP2	1.06e-15	2.71e-14
ENSG00000162434	FGFR4	1.06e-15	2.72e-14
ENSG00000162433	CFH	1.08e-15	2.77e-14
ENSG00000213625	CPM	1.11e-15	2.84e-14
ENSG00000116675	H2AFY2	1.11e-15	2.84e-14
ENSG00000116678	PML	1.16e-15	2.96e-14
ENSG00000184588	BAIAP2	1.18e-15	3.01e-14
ENSG00000118473	ZNF778	1.26e-15	3.21e-14
ENSG00000152763	B4GALNT1	1.31e-15	3.34e-14
ENSG00000116704	ESM1	1.34e-15	3.41e-14
ENSG00000198160	FNBP1L	1.34e-15	3.41e-14
ENSG00000142864	ACADVL	1.43e-15	3.62e-14
ENSG00000223263	SPCS2	1.46e-15	3.7e-14
ENSG00000116717	BTN3A3	1.53e-15	3.88e-14
ENSG00000172380	DNTTIP2	1.56e-15	3.94e-14
ENSG00000232284	SERPINA5	1.78e-15	4.49e-14
ENSG00000162595	COL2A1	1.97e-15	4.97e-14
ENSG00000116729	FENDRR	2.07e-15	5.21e-14
ENSG00000234383	LRCH3	2.08e-15	5.24e-14
ENSG00000024526	NOTCH3	2.11e-15	5.31e-14
ENSG00000233589	STT3A	2.24e-15	5.63e-14
ENSG00000234264	IGFBP5	2.27e-15	5.68e-14
ENSG00000033122	NA	2.29e-15	5.74e-14
ENSG00000066557	PHOSPHO1	2.4e-15	5.99e-14
ENSG00000116754	TM9SF4	2.43e-15	6.06e-14
ENSG00000118454	TDRKH	2.44e-15	6.08e-14
ENSG00000197568	UTRN	2.47e-15	6.15e-14
ENSG00000226088	TAP2	2.55e-15	6.35e-14
ENSG00000116761	AGPAT3	2.64e-15	6.55e-14
ENSG00000271992	FAM178A	2.79e-15	6.93e-14
ENSG00000050628	MAPT	2.8e-15	6.94e-14
ENSG00000235782	ABCC1	2.89e-15	7.15e-14
ENSG00000132485	HFE	2.98e-15	7.38e-14
ENSG00000207721	THAP9-AS1	3.01e-15	7.45e-14
ENSG00000229956	SLC43A3	3.06e-15	7.55e-14
ENSG00000172260	LRRC32	3.07e-15	7.57e-14
ENSG00000233994	RIC8A	3.28e-15	8.09e-14
ENSG00000162620	DNAH1	3.43e-15	8.43e-14
ENSG00000286863	TGOLN2	3.42e-15	8.43e-14
ENSG00000254685	RAB3B	3.67e-15	9.01e-14
ENSG00000259030	STEAP3	3.78e-15	9.27e-14
ENSG00000272864	APP	3.91e-15	9.59e-14
ENSG00000116791	SMC1A	3.92e-15	9.59e-14
ENSG00000224127	CPA4	4.01e-15	9.78e-14
ENSG00000162623	GPR160	4e-15	9.78e-14
ENSG00000162624	AKR1C3	4.05e-15	9.87e-14
ENSG00000224149	ARHGEF17	4.19e-15	1.02e-13
ENSG00000137968	TTLL12	4.39e-15	1.07e-13
ENSG00000117054	C1RL	4.68e-15	1.14e-13
ENSG00000137955	CDCA5	4.71e-15	1.14e-13
ENSG00000181227	EPDR1	4.71e-15	1.14e-13
ENSG00000057468	BIRC5	4.94e-15	1.2e-13
ENSG00000184005	PRKAR1A	5.13e-15	1.24e-13
ENSG00000226415	APOBEC3B	5.53e-15	1.34e-13
ENSG00000117069	TIE1	5.58e-15	1.35e-13
ENSG00000142892	NRXN3	5.67e-15	1.37e-13
ENSG00000226084	FAM83D	5.99e-15	1.44e-13
ENSG00000154027	PSPC1	6.07e-15	1.46e-13
ENSG00000036549	DKK1	6.38e-15	1.54e-13
ENSG00000077254	GTPBP4	6.42e-15	1.54e-13
ENSG00000180488	TUBB4A	6.52e-15	1.56e-13
ENSG00000235927	NLGN2	6.92e-15	1.66e-13
ENSG00000219201	WSB2	6.91e-15	1.66e-13
ENSG00000162614	DUSP6	7.34e-15	1.76e-13
ENSG00000162613	TNFRSF12A	8.22e-15	1.96e-13
ENSG00000162616	CDK12	8.43e-15	2.01e-13
ENSG00000137960	RPL26L1	8.44e-15	2.01e-13
ENSG00000122420	PCDH10	8.55e-15	2.03e-13
ENSG00000285928	SLCO2B1	8.52e-15	2.03e-13
ENSG00000137965	POMT2	8.73e-15	2.07e-13
ENSG00000137959	STAC2	8.72e-15	2.07e-13
ENSG00000162618	RPL7A	8.79e-15	2.08e-13
ENSG00000230787	RNH1	8.89e-15	2.11e-13
ENSG00000117114	CYP1A1	9.07e-15	2.15e-13
ENSG00000137941	NPTN	9.57e-15	2.26e-13
ENSG00000271576	BDKRB2	9.7e-15	2.29e-13
ENSG00000142875	MARCH9	9.87e-15	2.33e-13
ENSG00000203943	IVNS1ABP	9.96e-15	2.35e-13
ENSG00000240520	RPL13A	1e-14	2.35e-13
ENSG00000117133	TMEM108	1.01e-14	2.38e-13
ENSG00000174021	ZFAND5	1.05e-14	2.46e-13
ENSG00000285851	RAD51AP1	1.07e-14	2.5e-13
ENSG00000122432	FLRT1	1.08e-14	2.52e-13
ENSG00000117151	FAM171B	1.1e-14	2.58e-13
ENSG00000284882	CERS2	1.13e-14	2.65e-13
ENSG00000117155	ROBO3	1.16e-14	2.71e-13
ENSG00000171517	SLC50A1	1.23e-14	2.88e-13
ENSG00000153898	RPLP0P2	1.24e-14	2.89e-13
ENSG00000162643	CLMP	1.29e-14	3.01e-13
ENSG00000055732	TPM3	1.31e-14	3.04e-13
ENSG00000280099	CADM3	1.32e-14	3.08e-13
ENSG00000097096	LYRM7	1.33e-14	3.09e-13
ENSG00000162642	DNAJC3	1.42e-14	3.29e-13
ENSG00000223254	ZNF385A	1.44e-14	3.33e-13
ENSG00000142867	CGN	1.56e-14	3.62e-13
ENSG00000223653	MYOCD	1.66e-14	3.83e-13
ENSG00000153904	MPP7	1.68e-14	3.88e-13
ENSG00000282057	HJURP	1.7e-14	3.91e-13
ENSG00000142871	TMEM43	1.7e-14	3.92e-13
ENSG00000117174	ASH2L	1.71e-14	3.93e-13
ENSG00000122417	CKS2	1.72e-14	3.95e-13
ENSG00000171502	TRIM16	1.72e-14	3.95e-13
ENSG00000153923	RPL21	1.88e-14	4.3e-13
ENSG00000261737	RGS12	1.89e-14	4.34e-13
ENSG00000097033	CTSL	1.91e-14	4.37e-13
ENSG00000153936	GLRX3	1.96e-14	4.49e-13
ENSG00000143013	HIP1R	1.97e-14	4.49e-13
ENSG00000183291	PIK3R3	1.96e-14	4.49e-13
ENSG00000237505	LNPEP	2.04e-14	4.66e-13
ENSG00000065243	YOD1	2.05e-14	4.68e-13
ENSG00000241975	WDR91	2.08e-14	4.75e-13
ENSG00000137947	CXCL11	2.1e-14	4.77e-13
ENSG00000235308	ADD3	2.21e-14	5.03e-13
ENSG00000137944	PRDM11	2.52e-14	5.71e-13
ENSG00000213516	PTGR1	2.55e-14	5.79e-13
ENSG00000117226	DPP3	2.56e-14	5.81e-13
ENSG00000117228	HINT1	2.7e-14	6.1e-13
ENSG00000234518	HIST1H2AE	2.77e-14	6.27e-13
ENSG00000154451	SH3KBP1	2.79e-14	6.29e-13
ENSG00000162654	SH3RF2	2.79e-14	6.29e-13
ENSG00000162645	SLC1A4	2.79e-14	6.29e-13
ENSG00000183347	BASP1	2.81e-14	6.33e-13
ENSG00000286548	SAPCD2	3.05e-14	6.86e-13
ENSG00000197147	FAM64A	3.12e-14	7.01e-13
ENSG00000231999	SORT1	3.17e-14	7.11e-13
ENSG00000171488	MARS	3.22e-14	7.2e-13
ENSG00000272931	TMEM98	3.21e-14	7.2e-13
ENSG00000171492	COLEC12	3.22e-14	7.21e-13
ENSG00000228175	FAM101B	3.27e-14	7.32e-13
ENSG00000162664	SLIT3	3.59e-14	8.01e-13
ENSG00000143032	C17orf104	3.66e-14	8.17e-13
ENSG00000233593	RBMX	3.72e-14	8.3e-13
ENSG00000225446	PEBP1	3.95e-14	8.79e-13
ENSG00000232882	EFCC1	4.31e-14	9.58e-13
ENSG00000122482	EML6	4.33e-14	9.62e-13
ENSG00000162669	HMHA1	4.34e-14	9.64e-13
ENSG00000097046	ALDH16A1	4.37e-14	9.7e-13
ENSG00000203914	CD81	4.5e-14	9.98e-13
ENSG00000069702	DDX3Y	4.87e-14	1.08e-12
ENSG00000172031	LINC00942	4.95e-14	1.09e-12
ENSG00000189195	CEP95	5.04e-14	1.11e-12
ENSG00000174842	SNPH	5.12e-14	1.13e-12
ENSG00000122484	SPDL1	5.2e-14	1.15e-12
ENSG00000162676	HIST1H2BE	5.26e-14	1.16e-12
ENSG00000067208	SLC9A8	5.28e-14	1.16e-12
ENSG00000122406	KAT6B	5.34e-14	1.17e-12
ENSG00000251795	AIM1	5.39e-14	1.18e-12
ENSG00000154511	ZCCHC2	5.37e-14	1.18e-12
ENSG00000207523	VEPH1	5.43e-14	1.19e-12
ENSG00000229052	KIAA0232	5.59e-14	1.22e-12
ENSG00000143033	PTN	5.68e-14	1.24e-12
ENSG00000117500	ZNF532	5.85e-14	1.28e-12
ENSG00000122483	CELSR2	5.97e-14	1.3e-12
ENSG00000117505	ABHD14B	6.12e-14	1.33e-12
ENSG00000223745	ZNF281	6.09e-14	1.33e-12
ENSG00000229635	ITGA7	6.19e-14	1.35e-12
ENSG00000137942	INCENP	6.35e-14	1.38e-12
ENSG00000137936	SIPA1L2	6.43e-14	1.4e-12
ENSG00000224093	B3GNT9	6.64e-14	1.44e-12
ENSG00000260464	LPCAT1	6.91e-14	1.5e-12
ENSG00000067334	SARAF	6.96e-14	1.51e-12
ENSG00000023909	UBQLN2	7.05e-14	1.52e-12
ENSG00000198691	CTAGE5	7.25e-14	1.57e-12
ENSG00000137962	ARSB	7.52e-14	1.62e-12
ENSG00000226835	USF2	7.7e-14	1.66e-12
ENSG00000236098	YIPF4	7.98e-14	1.72e-12
ENSG00000117528	CCDC85B	8.17e-14	1.76e-12
ENSG00000117525	GPRC5A	8.31e-14	1.79e-12
ENSG00000224081	SLC12A4	8.78e-14	1.89e-12
ENSG00000143036	DNM1	8.94e-14	1.92e-12
ENSG00000235501	GAP43	9.06e-14	1.94e-12
ENSG00000117519	PSMD6	9.07e-14	1.94e-12
ENSG00000172339	RPS6KA4	9.53e-14	2.04e-12
ENSG00000152078	ECH1	1.03e-13	2.2e-12
ENSG00000271092	TMOD2	1.04e-13	2.23e-12
ENSG00000226026	IL17RD	1.05e-13	2.24e-12
ENSG00000122481	NAA15	1.09e-13	2.32e-12
ENSG00000228852	ZNF655	1.09e-13	2.33e-12
ENSG00000137970	CDK8	1.11e-13	2.36e-12
ENSG00000228502	SLC22A18	1.11e-13	2.36e-12
ENSG00000117569	HCP5	1.15e-13	2.45e-12
ENSG00000188641	PKD2	1.16e-13	2.46e-12
ENSG00000228057	MEGF8	1.26e-13	2.68e-12
ENSG00000235777	GLYCTK	1.39e-13	2.94e-12
ENSG00000225206	EGR2	1.44e-13	3.05e-12
ENSG00000259946	FGF18	1.45e-13	3.06e-12
ENSG00000285922	NHSL2	1.47e-13	3.1e-12
ENSG00000162627	PITPNC1	1.48e-13	3.13e-12
ENSG00000226053	TMX4	1.48e-13	3.13e-12
ENSG00000117600	PRKAA2	1.55e-13	3.25e-12
ENSG00000117598	TXNRD1	1.54e-13	3.25e-12
ENSG00000099260	PATZ1	1.55e-13	3.27e-12
ENSG00000156869	DIRAS1	1.56e-13	3.28e-12
ENSG00000162688	ENG	1.59e-13	3.34e-12
ENSG00000117620	CYCS	1.63e-13	3.42e-12
ENSG00000156875	RP11-161M6.2	1.66e-13	3.48e-12
ENSG00000156876	SHROOM3	1.67e-13	3.5e-12
ENSG00000122435	CADPS2	1.68e-13	3.51e-12
ENSG00000122477	KHDRBS1	1.7e-13	3.55e-12
ENSG00000137992	PITPNM3	1.76e-13	3.67e-12
ENSG00000225169	BAG3	1.88e-13	3.92e-12
ENSG00000224616	CIZ1	1.89e-13	3.94e-12
ENSG00000137996	GPATCH2L	1.92e-13	4e-12
ENSG00000234332	RBM23	1.95e-13	4.04e-12
ENSG00000079335	SLC4A8	1.95e-13	4.04e-12
ENSG00000162692	DTL	1.96e-13	4.06e-12
ENSG00000162694	LAMA5	1.96e-13	4.06e-12
ENSG00000117543	RTN4RL2	2.03e-13	4.2e-12
ENSG00000162695	SPOCD1	2.03e-13	4.2e-12
ENSG00000269175	HELZ2	2.05e-13	4.23e-12
ENSG00000233184	SEMA3C	2.13e-13	4.41e-12
ENSG00000225938	NA	2.16e-13	4.46e-12
ENSG00000170989	TPGS2	2.31e-13	4.75e-12
ENSG00000060718	IFIT2	2.37e-13	4.88e-12
ENSG00000185946	TFDP1	2.38e-13	4.9e-12
ENSG00000240038	ALPK1	2.4e-13	4.93e-12
ENSG00000232952	C9orf91	2.43e-13	4.99e-12
ENSG00000198890	PHF19	2.43e-13	4.99e-12
ENSG00000162631	AHR	2.51e-13	5.15e-12
ENSG00000224550	SCUBE1	2.6e-13	5.32e-12
ENSG00000134215	PVR	2.65e-13	5.42e-12
ENSG00000085491	SHISA2	2.73e-13	5.58e-12
ENSG00000162636	SAP130	2.74e-13	5.59e-12
ENSG00000162639	SLC25A5	2.77e-13	5.64e-12
ENSG00000134186	SLCO4A1	2.78e-13	5.68e-12
ENSG00000116266	ADAMTS2	2.79e-13	5.69e-12
ENSG00000162641	LEPR	2.81e-13	5.72e-12
ENSG00000121957	MADD	2.82e-13	5.73e-12
ENSG00000121940	POMP	3.04e-13	6.17e-12
ENSG00000085433	BICD2	3.08e-13	6.26e-12
ENSG00000244716	PBLD	3.13e-13	6.34e-12
ENSG00000197780	NLRX1	3.2e-13	6.48e-12
ENSG00000273382	ITPKA	3.24e-13	6.56e-12
ENSG00000215717	CPAMD8	3.37e-13	6.81e-12
ENSG00000270066	CDK13	3.41e-13	6.89e-12
ENSG00000116299	ANKRD52	3.45e-13	6.97e-12
ENSG00000143126	PQLC3	3.48e-13	7.01e-12
ENSG00000031698	TCF25	3.48e-13	7.01e-12
ENSG00000134222	ATP2A2	3.54e-13	7.13e-12
ENSG00000134243	SMAD4	3.57e-13	7.18e-12
ENSG00000143106	SCP2	3.6e-13	7.24e-12
ENSG00000143028	BBS2	3.69e-13	7.4e-12
ENSG00000162650	IQGAP1	3.76e-13	7.54e-12
ENSG00000174151	RP11-495P10.8	3.81e-13	7.63e-12
ENSG00000181754	ESYT1	3.85e-13	7.7e-12
ENSG00000156097	GNAS	3.88e-13	7.75e-12
ENSG00000065135	FAM160A1	3.95e-13	7.89e-12
ENSG00000116337	SYPL2	4.28e-13	8.54e-12
ENSG00000168765	GTF2I	4.37e-13	8.71e-12
ENSG00000213366	FAM162A	4.39e-13	8.76e-12
ENSG00000134184	ARRDC3	4.44e-13	8.84e-12
ENSG00000241720	POU2F2	4.45e-13	8.86e-12
ENSG00000134202	DIAPH1	4.49e-13	8.93e-12
ENSG00000261055	PRR12	4.51e-13	8.96e-12
ENSG00000184371	ZADH2	4.54e-13	9.01e-12
ENSG00000168710	ZNF827	4.61e-13	9.14e-12
ENSG00000143093	SLC2A4RG	4.69e-13	9.29e-12
ENSG00000258634	GPR37L1	4.81e-13	9.51e-12
ENSG00000258673	B4GALT5	4.92e-13	9.73e-12
ENSG00000186150	C16orf62	4.95e-13	9.78e-12
ENSG00000197106	BCL2L13	4.99e-13	9.85e-12
ENSG00000235526	PGGT1B	5.02e-13	9.89e-12
ENSG00000227963	SMARCB1	5.24e-13	1.03e-11
ENSG00000116396	YKT6	5.23e-13	1.03e-11
ENSG00000162775	RELB	5.37e-13	1.06e-11
ENSG00000224699	RAP1GAP2	5.55e-13	1.09e-11
ENSG00000168679	GFPT1	5.59e-13	1.1e-11
ENSG00000273373	RTN2	5.62e-13	1.1e-11
ENSG00000134248	RBBP8	5.66e-13	1.11e-11
ENSG00000177301	EIF4A3	5.73e-13	1.12e-11
ENSG00000259834	UFM1	5.74e-13	1.12e-11
ENSG00000177272	GSS	5.8e-13	1.13e-11
ENSG00000143119	SRD5A1	5.86e-13	1.14e-11
ENSG00000261654	SKAP2	5.91e-13	1.15e-11
ENSG00000232811	ZMYND11	6.1e-13	1.19e-11
ENSG00000121931	FOXF1	6.15e-13	1.2e-11
ENSG00000273010	REEP2	6.25e-13	1.22e-11
ENSG00000156171	PDGFA	6.4e-13	1.24e-11
ENSG00000134255	AZIN1	6.46e-13	1.26e-11
ENSG00000162777	ZC3H15	6.52e-13	1.27e-11
ENSG00000173947	DSEL	6.63e-13	1.29e-11
ENSG00000085465	CTNND1	6.99e-13	1.35e-11
ENSG00000260948	FADS2	7.03e-13	1.36e-11
ENSG00000233337	AHSA2	7.13e-13	1.38e-11
ENSG00000116455	CADM4	7.15e-13	1.38e-11
ENSG00000116459	IL11	7.15e-13	1.38e-11
ENSG00000243960	MANF	7.14e-13	1.38e-11
ENSG00000143110	OTUD3	7.18e-13	1.38e-11
ENSG00000116473	TMEM170B	7.27e-13	1.4e-11
ENSG00000197852	DHFR	7.46e-13	1.44e-11
ENSG00000284830	IFNGR2	7.57e-13	1.45e-11
ENSG00000143079	CPNE4	7.74e-13	1.48e-11
ENSG00000171385	NFATC2IP	7.72e-13	1.48e-11
ENSG00000064703	VEZF1	7.69e-13	1.48e-11
ENSG00000134245	RNF213	7.94e-13	1.52e-11
ENSG00000116489	GPAA1	8.32e-13	1.59e-11
ENSG00000007341	SGTA	8.3e-13	1.59e-11
ENSG00000238975	PCCB	8.44e-13	1.61e-11
ENSG00000155363	TEX264	8.65e-13	1.65e-11
ENSG00000225075	HSP90AB1	9.2e-13	1.76e-11
ENSG00000155366	NTN1	9.55e-13	1.82e-11
ENSG00000155367	VIM	9.59e-13	1.83e-11
ENSG00000184599	ZNF512	9.74e-13	1.85e-11
ENSG00000155380	HNRNPA1	1.02e-12	1.94e-11
ENSG00000229020	TTC17	1.02e-12	1.94e-11
ENSG00000226419	ATAD3B	1.04e-12	1.97e-11
ENSG00000238198	EP400	1.06e-12	2.01e-11
ENSG00000198799	PLA2G4C	1.07e-12	2.03e-11
ENSG00000081026	CCT6A	1.09e-12	2.07e-11
ENSG00000232499	NR2F1	1.11e-12	2.11e-11
ENSG00000116793	WDR43	1.12e-12	2.11e-11
ENSG00000232450	MAN2B2	1.14e-12	2.15e-11
ENSG00000081019	KIT	1.14e-12	2.16e-11
ENSG00000134242	MCM6	1.19e-12	2.24e-11
ENSG00000226167	ZWINT	1.19e-12	2.25e-11
ENSG00000188761	APPBP2	1.21e-12	2.28e-11
ENSG00000134262	SACS	1.21e-12	2.28e-11
ENSG00000118655	RHOBTB3	1.22e-12	2.29e-11
ENSG00000235527	EDNRB	1.23e-12	2.3e-11
ENSG00000163349	RPS8	1.23e-12	2.31e-11
ENSG00000116774	UBL3	1.23e-12	2.31e-11
ENSG00000236480	C1QTNF6	1.25e-12	2.34e-11
ENSG00000197323	RLF	1.25e-12	2.34e-11
ENSG00000116752	HELLS	1.28e-12	2.39e-11
ENSG00000175984	CDC25C	1.29e-12	2.41e-11
ENSG00000213281	DIS3L	1.35e-12	2.51e-11
ENSG00000009307	CLIP1	1.35e-12	2.52e-11
ENSG00000201900	COL4A6	1.36e-12	2.53e-11
ENSG00000052723	NDNF	1.38e-12	2.57e-11
ENSG00000134198	PARP10	1.39e-12	2.58e-11
ENSG00000285698	COL27A1	1.39e-12	2.59e-11
ENSG00000228035	PTPLA	1.4e-12	2.6e-11
ENSG00000134259	KLF7	1.43e-12	2.65e-11
ENSG00000173218	TMEM14C	1.44e-12	2.66e-11
ENSG00000177551	SERPINB7	1.45e-12	2.69e-11
ENSG00000163393	ENPP5	1.46e-12	2.71e-11
ENSG00000163399	GBP5	1.51e-12	2.79e-11
ENSG00000203865	KBTBD8	1.54e-12	2.84e-11
ENSG00000224950	NADK	1.54e-12	2.84e-11
ENSG00000116815	PRCD	1.55e-12	2.87e-11
ENSG00000177173	NCOR1	1.59e-12	2.93e-11
ENSG00000143061	FGFR1	1.6e-12	2.94e-11
ENSG00000116824	PTPRF	1.6e-12	2.95e-11
ENSG00000134247	PCNXL4	1.63e-12	3e-11
ENSG00000116830	FTX	1.65e-12	3.03e-11
ENSG00000134256	ITPR3	1.65e-12	3.03e-11
ENSG00000134253	LRIG1	1.71e-12	3.14e-11
ENSG00000198162	TMEM59	1.72e-12	3.15e-11
ENSG00000279513	CYP20A1	1.73e-12	3.16e-11
ENSG00000183508	MAP2K3	1.73e-12	3.16e-11
ENSG00000196505	ANPEP	1.75e-12	3.19e-11
ENSG00000065183	SLAIN1	1.76e-12	3.21e-11
ENSG00000155761	MTFR2	1.76e-12	3.22e-11
ENSG00000092607	SNHG7	1.78e-12	3.25e-11
ENSG00000116874	TPX2	1.79e-12	3.26e-11
ENSG00000231365	MTR	1.83e-12	3.33e-11
ENSG00000240244	CMTM6	1.86e-12	3.39e-11
ENSG00000260941	CLSPN	1.88e-12	3.42e-11
ENSG00000198857	GLS	1.92e-12	3.49e-11
ENSG00000143067	MACF1	1.96e-12	3.55e-11
ENSG00000092621	JDP2	1.97e-12	3.57e-11
ENSG00000261662	ELMOD1	1.98e-12	3.58e-11
ENSG00000134250	TEP1	1.98e-12	3.59e-11
ENSG00000273131	GSTK1	2e-12	3.62e-11
ENSG00000236933	ZNF362	2.08e-12	3.75e-11
ENSG00000188610	TCN2	2.1e-12	3.79e-11
ENSG00000213244	ATP2C1	2.16e-12	3.9e-11
ENSG00000223345	RTP4	2.26e-12	4.08e-11
ENSG00000234998	RBM19	2.28e-12	4.11e-11
ENSG00000233029	CSGALNACT1	2.38e-12	4.28e-11
ENSG00000198019	STAT2	2.38e-12	4.28e-11
ENSG00000171943	RGS19	2.4e-12	4.31e-11
ENSG00000269996	FGF2	2.44e-12	4.38e-11
ENSG00000227082	DSG2	2.45e-12	4.4e-11
ENSG00000231752	ID1	2.45e-12	4.4e-11
ENSG00000234978	SLC38A1	2.46e-12	4.41e-11
ENSG00000232274	SLC25A44	2.47e-12	4.43e-11
ENSG00000230850	GALNT6	2.49e-12	4.45e-11
ENSG00000265661	ANKS1A	2.51e-12	4.48e-11
ENSG00000225278	TANC2	2.53e-12	4.53e-11
ENSG00000231734	GRINA	2.61e-12	4.65e-11
ENSG00000223804	MAP1LC3B	2.61e-12	4.65e-11
ENSG00000185044	RAB6B	2.61e-12	4.65e-11
ENSG00000215784	NELL2	2.64e-12	4.71e-11
ENSG00000162825	AGFG2	2.65e-12	4.72e-11
ENSG00000196369	CCK	2.65e-12	4.72e-11
ENSG00000231360	ERBB3	2.71e-12	4.8e-11
ENSG00000236943	CLN6	2.73e-12	4.84e-11
ENSG00000225241	SLC44A2	2.82e-12	4.99e-11
ENSG00000270392	BHLHE40	2.9e-12	5.14e-11
ENSG00000215861	ACTG1	2.93e-12	5.18e-11
ENSG00000168614	NME7	2.93e-12	5.19e-11
ENSG00000254539	CBX1	2.95e-12	5.21e-11
ENSG00000178104	RRM2B	3.01e-12	5.32e-11
ENSG00000275131	MECP2	3.04e-12	5.36e-11
ENSG00000268172	C1R	3.19e-12	5.61e-11
ENSG00000222788	FBLIM1	3.18e-12	5.61e-11
ENSG00000272755	MAF	3.23e-12	5.69e-11
ENSG00000265808	HIST1H4I	3.25e-12	5.71e-11
ENSG00000177144	RP11-379H18.1	3.35e-12	5.89e-11
ENSG00000276509	ITGB3	3.42e-12	6e-11
ENSG00000264343	NA	3.74e-12	6.56e-11
ENSG00000286219	AAK1	3.84e-12	6.73e-11
ENSG00000271425	HIST1H2BJ	3.84e-12	6.73e-11
ENSG00000286185	MTMR11	3.9e-12	6.83e-11
ENSG00000233396	HSPA14	3.95e-12	6.91e-11
ENSG00000265972	STX3	4.24e-12	7.42e-11
ENSG00000121851	HES1	4.27e-12	7.45e-11
ENSG00000272031	TBXAS1	4.27e-12	7.45e-11
ENSG00000234222	PLAC8	4.3e-12	7.5e-11
ENSG00000271601	TRAF3	4.4e-12	7.67e-11
ENSG00000265241	ATXN2L	4.46e-12	7.77e-11
ENSG00000211451	RPL10	4.75e-12	8.26e-11
ENSG00000131779	NR4A2	4.86e-12	8.45e-11
ENSG00000143127	ZBTB38	4.98e-12	8.65e-11
ENSG00000131788	MYLK	5.02e-12	8.72e-11
ENSG00000186364	GPX1	5.21e-12	9.04e-11
ENSG00000186141	RP4-806M20.5	5.28e-12	9.14e-11
ENSG00000265491	ATP8A2	5.39e-12	9.33e-11
ENSG00000117281	TRIM47	5.45e-12	9.42e-11
ENSG00000174827	DSCR3	5.57e-12	9.62e-11
ENSG00000117262	NA	5.57e-12	9.63e-11
ENSG00000152042	CXXC5	5.6e-12	9.66e-11
ENSG00000227733	AP5Z1	5.61e-12	9.67e-11
ENSG00000232637	KIF18A	5.61e-12	9.67e-11
ENSG00000186275	SRRM1	5.67e-12	9.75e-11
ENSG00000244371	SLFN5	5.72e-12	9.83e-11
ENSG00000234225	MYO10	5.74e-12	9.86e-11
ENSG00000230832	MT-ND2	5.87e-12	1.01e-10
ENSG00000227242	S100A16	5.86e-12	1.01e-10
ENSG00000131791	FLII	6.03e-12	1.03e-10
ENSG00000180867	MMP15	6.13e-12	1.05e-10
ENSG00000131781	POMT1	6.31e-12	1.08e-10
ENSG00000226015	FBLN1	6.58e-12	1.12e-10
ENSG00000271721	HIST1H2BPS2	6.55e-12	1.12e-10
ENSG00000278811	CLCN3	6.66e-12	1.14e-10
ENSG00000131778	TSPAN3	6.65e-12	1.14e-10
ENSG00000116128	TSPY26P	6.69e-12	1.14e-10
ENSG00000265107	BCAM	6.85e-12	1.17e-10
ENSG00000162836	KLHL12	6.85e-12	1.17e-10
ENSG00000188092	PIGL	6.9e-12	1.17e-10
ENSG00000203836	MOB1A	6.92e-12	1.18e-10
ENSG00000234283	ENSA	7.04e-12	1.2e-10
ENSG00000231196	FAM110A	7.08e-12	1.2e-10
ENSG00000228626	LINC01583	7.06e-12	1.2e-10
ENSG00000224481	EDIL3	7.15e-12	1.21e-10
ENSG00000238107	MSANTD3	7.11e-12	1.21e-10
ENSG00000231551	NT5C	7.35e-12	1.24e-10
ENSG00000280649	XKR5	7.43e-12	1.26e-10
ENSG00000122497	TTC1	7.58e-12	1.28e-10
ENSG00000223612	EEF2	7.61e-12	1.29e-10
ENSG00000203832	IKBIP	7.64e-12	1.29e-10
ENSG00000234367	CHMP2B	7.73e-12	1.3e-10
ENSG00000266338	RPS9	7.95e-12	1.34e-10
ENSG00000226675	IMPA1	8.2e-12	1.38e-10
ENSG00000203827	OBSL1	8.32e-12	1.4e-10
ENSG00000235887	TNFSF9	8.51e-12	1.43e-10
ENSG00000223495	PGM2L1	8.59e-12	1.44e-10
ENSG00000242943	DHRS7B	8.69e-12	1.46e-10
ENSG00000232527	PDGFRA	9.04e-12	1.52e-10
ENSG00000232721	TNPO1	9.12e-12	1.53e-10
ENSG00000242352	TCEAL8	9.18e-12	1.54e-10
ENSG00000263590	C5orf42	9.58e-12	1.6e-10
ENSG00000270962	ENTPD7	9.56e-12	1.6e-10
ENSG00000252105	CAB39	9.88e-12	1.65e-10
ENSG00000233430	ONECUT2	9.89e-12	1.65e-10
ENSG00000234571	CCNB2	9.98e-12	1.66e-10
ENSG00000273213	UQCC2	1.01e-11	1.68e-10
ENSG00000203817	NUMA1	1.03e-11	1.72e-10
ENSG00000284842	EPSTI1	1.04e-11	1.73e-10
ENSG00000232151	TMEM194B	1.04e-11	1.73e-10
ENSG00000252925	TBX18	1.06e-11	1.76e-10
ENSG00000223759	SH2B3	1.1e-11	1.83e-10
ENSG00000150337	LMTK3	1.12e-11	1.86e-10
ENSG00000203815	TAGAP	1.12e-11	1.86e-10
ENSG00000183598	ARHGAP36	1.15e-11	1.9e-10
ENSG00000233030	CAMK2G	1.15e-11	1.9e-10
ENSG00000203814	H3F3A	1.15e-11	1.9e-10
ENSG00000270882	CTC-573N18.1	1.16e-11	1.91e-10
ENSG00000220323	LAMA2	1.16e-11	1.92e-10
ENSG00000261716	IRAK2	1.18e-11	1.94e-10
ENSG00000184678	GREM1	1.22e-11	2.02e-10
ENSG00000184260	SPG20	1.26e-11	2.08e-10
ENSG00000178096	ZNF654	1.29e-11	2.13e-10
ENSG00000143368	HES7	1.32e-11	2.17e-10
ENSG00000159164	TMEM41B	1.32e-11	2.17e-10
ENSG00000014914	LMF2	1.33e-11	2.18e-10
ENSG00000264522	MOGS	1.33e-11	2.19e-10
ENSG00000285184	ID2	1.35e-11	2.21e-10
ENSG00000136631	PGLS	1.37e-11	2.25e-10
ENSG00000143401	RETSAT	1.38e-11	2.26e-10
ENSG00000023902	SOD2	1.38e-11	2.26e-10
ENSG00000118298	TCEA1	1.38e-11	2.26e-10
ENSG00000117362	KLHL15	1.39e-11	2.28e-10
ENSG00000118292	NA	1.4e-11	2.29e-10
ENSG00000159208	GPAM	1.46e-11	2.38e-10
ENSG00000266472	ZNF33B	1.48e-11	2.41e-10
ENSG00000117360	PARP9	1.51e-11	2.47e-10
ENSG00000163125	STK10	1.51e-11	2.47e-10
ENSG00000143374	ACVRL1	1.52e-11	2.48e-10
ENSG00000143369	IK	1.53e-11	2.49e-10
ENSG00000228126	ANO6	1.54e-11	2.5e-10
ENSG00000143382	SBNO1	1.54e-11	2.5e-10
ENSG00000203804	CALB2	1.58e-11	2.56e-10
ENSG00000143384	ZBED4	1.64e-11	2.66e-10
ENSG00000253047	SLC5A3	1.64e-11	2.67e-10
ENSG00000143420	PANK4	1.67e-11	2.71e-10
ENSG00000143457	GALE	1.74e-11	2.82e-10
ENSG00000163131	PYROXD2	1.77e-11	2.86e-10
ENSG00000143387	MAN1A2	1.9e-11	3.07e-10
ENSG00000143437	ABCB9	1.92e-11	3.1e-10
ENSG00000143379	MXD3	1.95e-11	3.15e-10
ENSG00000143418	KIAA1462	1.96e-11	3.16e-10
ENSG00000143412	AKTIP	1.97e-11	3.18e-10
ENSG00000143409	ANGPT1	2.03e-11	3.27e-10
ENSG00000143363	EIF2S2	2.06e-11	3.32e-10
ENSG00000163141	RCOR2	2.12e-11	3.41e-10
ENSG00000143443	NFKB2	2.13e-11	3.42e-10
ENSG00000213190	ALDH3A2	2.14e-11	3.43e-10
ENSG00000197622	DDO	2.13e-11	3.43e-10
ENSG00000261168	ALG12	2.22e-11	3.56e-10
ENSG00000143458	SLC2A3	2.22e-11	3.56e-10
ENSG00000143434	GALNT10	2.32e-11	3.71e-10
ENSG00000163154	BEX1	2.41e-11	3.85e-10
ENSG00000163156	MGC3180	2.41e-11	3.86e-10
ENSG00000163155	NOC2L	2.44e-11	3.89e-10
ENSG00000163159	SMYD3	2.44e-11	3.9e-10
ENSG00000143398	C1orf94	2.47e-11	3.95e-10
ENSG00000159352	MYO1D	2.51e-11	4.01e-10
ENSG00000232671	FBXO39	2.54e-11	4.05e-10
ENSG00000143373	ARHGAP31	2.59e-11	4.13e-10
ENSG00000143393	PRKCSH	2.63e-11	4.18e-10
ENSG00000143390	FAM19A4	2.65e-11	4.21e-10
ENSG00000143416	NARS	2.71e-11	4.3e-10
ENSG00000159377	TIMP3	2.74e-11	4.34e-10
ENSG00000143442	LMNA	2.77e-11	4.39e-10
ENSG00000143375	PTGES3	2.81e-11	4.46e-10
ENSG00000143367	SLC16A9	2.82e-11	4.46e-10
ENSG00000143376	NIPA2	2.88e-11	4.57e-10
ENSG00000159409	ETF1	2.93e-11	4.63e-10
ENSG00000143436	SAMD4B	2.96e-11	4.68e-10
ENSG00000143450	TSPAN7	2.97e-11	4.69e-10
ENSG00000249602	FGF5	2.98e-11	4.7e-10
ENSG00000182134	LARP1B	3e-11	4.74e-10
ENSG00000203288	SRRM3	3.14e-11	4.96e-10
ENSG00000225556	PCDH9	3.16e-11	4.97e-10
ENSG00000234614	LMCD1	3.24e-11	5.1e-10
ENSG00000196407	NIPAL2	3.29e-11	5.17e-10
ENSG00000159445	RAB27A	3.31e-11	5.21e-10
ENSG00000197747	SLC7A11	3.34e-11	5.25e-10
ENSG00000163191	TNC	3.36e-11	5.28e-10
ENSG00000159450	FAT4	3.39e-11	5.32e-10
ENSG00000237975	POLR2G	3.49e-11	5.47e-10
ENSG00000236427	MPP5	3.5e-11	5.48e-10
ENSG00000143631	DDX60	3.63e-11	5.68e-10
ENSG00000197915	PARP1	3.63e-11	5.68e-10
ENSG00000143520	MTHFD1L	3.71e-11	5.8e-10
ENSG00000226947	PSMB8	3.72e-11	5.81e-10
ENSG00000197084	ACOT2	3.86e-11	6.03e-10
ENSG00000163216	SERPINA1	4e-11	6.23e-10
ENSG00000197956	PATL1	4.02e-11	6.27e-10
ENSG00000238279	POC1A	4.02e-11	6.27e-10
ENSG00000196154	METTL21B	4.05e-11	6.31e-10
ENSG00000188015	RP11-395G23.3	4.07e-11	6.33e-10
ENSG00000196754	MAGI2-AS3	4.11e-11	6.4e-10
ENSG00000285867	BTN3A1	4.13e-11	6.41e-10
ENSG00000188643	PARVB	4.32e-11	6.71e-10
ENSG00000189334	FAM43A	4.33e-11	6.72e-10
ENSG00000189171	ADI1	4.35e-11	6.75e-10
ENSG00000160678	KCNH3	4.38e-11	6.78e-10
ENSG00000160679	HPSE	4.42e-11	6.84e-10
ENSG00000143553	PRR5L	4.42e-11	6.84e-10
ENSG00000143621	SERP1	4.44e-11	6.86e-10
ENSG00000169418	RHEB	4.46e-11	6.88e-10
ENSG00000143624	SERTAD2	4.48e-11	6.92e-10
ENSG00000143554	CTD-2555C10.3	4.5e-11	6.95e-10
ENSG00000143614	FIBIN	4.53e-11	6.98e-10
ENSG00000223599	KIF1A	4.55e-11	7.02e-10
ENSG00000284738	CLCF1	4.6e-11	7.08e-10
ENSG00000198837	PXDN	4.63e-11	7.12e-10
ENSG00000160741	TSPAN12	4.66e-11	7.17e-10
ENSG00000143570	C6orf1	4.73e-11	7.26e-10
ENSG00000282386	AHSA1	4.77e-11	7.32e-10
ENSG00000273026	WDR34	4.77e-11	7.32e-10
ENSG00000143578	TIA1	4.79e-11	7.34e-10
ENSG00000143543	PPP2R4	4.81e-11	7.36e-10
ENSG00000272654	PTGFRN	4.85e-11	7.43e-10
ENSG00000143545	IL6ST	4.87e-11	7.45e-10
ENSG00000177954	MAML3	4.87e-11	7.45e-10
ENSG00000143552	HLA-F	4.9e-11	7.48e-10
ENSG00000143549	CCDC110	5.03e-11	7.68e-10
ENSG00000143612	TTL	5.05e-11	7.7e-10
ENSG00000252817	JUP	5.09e-11	7.75e-10
ENSG00000143569	RP11-4O1.2	5.08e-11	7.75e-10
ENSG00000143575	LPGAT1	5.29e-11	8.06e-10
ENSG00000143515	RIMKLA	5.34e-11	8.13e-10
ENSG00000238365	BCORL1	5.38e-11	8.18e-10
ENSG00000160712	MAGI1	5.47e-11	8.31e-10
ENSG00000169291	IFITM2	5.5e-11	8.35e-10
ENSG00000163239	SLC17A5	5.59e-11	8.49e-10
ENSG00000160714	TKT	5.63e-11	8.54e-10
ENSG00000229780	SPTBN1	5.66e-11	8.58e-10
ENSG00000160716	VPS51	5.67e-11	8.58e-10
ENSG00000160710	OTUD7A	5.72e-11	8.66e-10
ENSG00000143603	PHF21B	5.87e-11	8.87e-10
ENSG00000163344	IFI27L2	5.9e-11	8.92e-10
ENSG00000160691	B3GALT5	6e-11	9.05e-10
ENSG00000163348	C17orf62	6e-11	9.05e-10
ENSG00000163346	MRPS16	5.99e-11	9.05e-10
ENSG00000173207	GRN	6.14e-11	9.25e-10
ENSG00000264349	CNIH3	6.25e-11	9.41e-10
ENSG00000160688	GAA	6.31e-11	9.5e-10
ENSG00000160685	SGSH	6.43e-11	9.66e-10
ENSG00000163354	NA	6.43e-11	9.67e-10
ENSG00000163357	BTN2A2	6.44e-11	9.68e-10
ENSG00000143537	ZNF469	6.45e-11	9.68e-10
ENSG00000243364	ATAD5	6.72e-11	1.01e-09
ENSG00000143590	LTBP1	7.01e-11	1.05e-09
ENSG00000169242	GRIPAP1	7.19e-11	1.08e-09
ENSG00000169241	HDGF	7.28e-11	1.09e-09
ENSG00000163463	COL18A1	7.34e-11	1.1e-09
ENSG00000179085	RP11-159D12.2	7.33e-11	1.1e-09
ENSG00000163462	NAP1L1	7.4e-11	1.11e-09
ENSG00000185499	TNFRSF21	7.51e-11	1.12e-09
ENSG00000231064	MAGED2	7.55e-11	1.13e-09
ENSG00000169231	ARL3	7.75e-11	1.15e-09
ENSG00000160766	CIART	7.83e-11	1.17e-09
ENSG00000173171	NBEAL2	7.82e-11	1.17e-09
ENSG00000236675	TUBGCP3	7.89e-11	1.17e-09
ENSG00000177628	PHF2	7.94e-11	1.18e-09
ENSG00000160767	CYB561	7.99e-11	1.19e-09
ENSG00000116521	NMI	8.14e-11	1.21e-09
ENSG00000176444	CELF2	8.38e-11	1.24e-09
ENSG00000143630	RHBDF2	8.59e-11	1.27e-09
ENSG00000160752	PPIP5K2	8.67e-11	1.28e-09
ENSG00000160753	ATP5G2	8.8e-11	1.3e-09
ENSG00000225855	PPP2R5D	8.77e-11	1.3e-09
ENSG00000116539	C5orf15	8.88e-11	1.31e-09
ENSG00000235919	N4BP2	9.05e-11	1.34e-09
ENSG00000271267	AVEN	9.18e-11	1.36e-09
ENSG00000246203	FKRP	9.41e-11	1.39e-09
ENSG00000125459	PRDM4	9.39e-11	1.39e-09
ENSG00000287839	VPS72	9.55e-11	1.41e-09
ENSG00000132676	KEAP1	9.72e-11	1.43e-09
ENSG00000163374	TFPI	9.7e-11	1.43e-09
ENSG00000203761	MAP7	9.83e-11	1.45e-09
ENSG00000116580	RFX2	1.05e-10	1.54e-09
ENSG00000234937	USP36	1.05e-10	1.54e-09
ENSG00000132718	CCPG1	1.1e-10	1.62e-09
ENSG00000143622	TCEB3	1.11e-10	1.63e-09
ENSG00000173080	FZR1	1.12e-10	1.64e-09
ENSG00000116584	TMED10	1.12e-10	1.64e-09
ENSG00000132680	VHL	1.12e-10	1.64e-09
ENSG00000273002	NBR1	1.13e-10	1.65e-09
ENSG00000285677	MCM3AP	1.13e-10	1.66e-09
ENSG00000163479	C1QL4	1.15e-10	1.67e-09
ENSG00000160803	TMEM192	1.15e-10	1.67e-09
ENSG00000254726	ARHGAP18	1.15e-10	1.68e-09
ENSG00000116586	IMPDH2	1.15e-10	1.68e-09
ENSG00000132698	PPARGC1A	1.15e-10	1.68e-09
ENSG00000160789	GPRIN3	1.17e-10	1.7e-09
ENSG00000196189	MBTPS2	1.2e-10	1.74e-09
ENSG00000160785	RAB3A	1.2e-10	1.75e-09
ENSG00000160783	KMT2E	1.22e-10	1.77e-09
ENSG00000242252	DSN1	1.25e-10	1.81e-09
ENSG00000160781	ZNF146	1.25e-10	1.82e-09
ENSG00000198952	ACOX1	1.27e-10	1.84e-09
ENSG00000163472	MED12L	1.35e-10	1.95e-09
ENSG00000198715	HUWE1	1.35e-10	1.96e-09
ENSG00000163468	ESCO2	1.39e-10	2.01e-09
ENSG00000163467	HID1	1.42e-10	2.05e-09
ENSG00000125462	ORAI2	1.45e-10	2.1e-09
ENSG00000116604	PTPRR	1.47e-10	2.13e-09
ENSG00000163382	BRK1	1.48e-10	2.14e-09
ENSG00000183856	ZNF365	1.48e-10	2.14e-09
ENSG00000160818	RASSF1	1.61e-10	2.32e-09
ENSG00000132702	ASB6	1.63e-10	2.35e-09
ENSG00000272068	FEN1	1.65e-10	2.38e-09
ENSG00000132692	ZIC2	1.66e-10	2.39e-09
ENSG00000272405	CES2	1.68e-10	2.42e-09
ENSG00000229953	FAM127B	1.7e-10	2.44e-09
ENSG00000132688	LGALS3	1.71e-10	2.46e-09
ENSG00000143320	MAP3K7CL	1.73e-10	2.48e-09
ENSG00000223356	PPP1R12C	1.76e-10	2.52e-09
ENSG00000143319	SIPA1L1	1.78e-10	2.55e-09
ENSG00000143303	APOBEC3G	1.8e-10	2.58e-09
ENSG00000143314	G0S2	1.81e-10	2.59e-09
ENSG00000143321	RPL31	1.81e-10	2.59e-09
ENSG00000143294	NA	1.82e-10	2.6e-09
ENSG00000027869	CITED4	1.89e-10	2.7e-09
ENSG00000198400	MXRA7	1.89e-10	2.7e-09
ENSG00000187800	HECW2	1.92e-10	2.73e-09
ENSG00000027644	TGFBI	1.91e-10	2.73e-09
ENSG00000160838	HMGA1	1.94e-10	2.77e-09
ENSG00000237842	ADAM9	1.95e-10	2.78e-09
ENSG00000132694	CCDC3	1.95e-10	2.78e-09
ENSG00000117036	CCNA1	1.99e-10	2.83e-09
ENSG00000271736	NFIB	2.04e-10	2.9e-09
ENSG00000073754	MYC	2.11e-10	3e-09
ENSG00000160856	ZSCAN31	2.11e-10	3e-09
ENSG00000183853	PARP3	2.12e-10	3.01e-09
ENSG00000226520	ZBED1	2.16e-10	3.06e-09
ENSG00000227295	RP11-875O11.1	2.17e-10	3.08e-09
ENSG00000158473	RP11-403I13.7	2.18e-10	3.09e-09
ENSG00000163565	CTPS1	2.2e-10	3.12e-09
ENSG00000163568	TLCD2	2.21e-10	3.12e-09
ENSG00000162706	B4GALNT2	2.24e-10	3.17e-09
ENSG00000158716	CARD8	2.24e-10	3.17e-09
ENSG00000158714	SOX30	2.25e-10	3.18e-09
ENSG00000256029	ZDHHC14	2.38e-10	3.35e-09
ENSG00000272668	IKBKE	2.4e-10	3.38e-09
ENSG00000213085	MCM3	2.42e-10	3.41e-09
ENSG00000158710	GUCY1B3	2.5e-10	3.52e-09
ENSG00000085552	XRCC2	2.52e-10	3.55e-09
ENSG00000162723	NNT	2.62e-10	3.69e-09
ENSG00000177807	KLHL42	2.64e-10	3.72e-09
ENSG00000143315	OPA3	2.68e-10	3.76e-09
ENSG00000162729	ZNF423	2.71e-10	3.81e-09
ENSG00000018625	MTF1	2.73e-10	3.83e-09
ENSG00000132681	ELOVL1	2.75e-10	3.86e-09
ENSG00000227741	BFAR	2.78e-10	3.89e-09
ENSG00000162734	DMKN	2.79e-10	3.91e-09
ENSG00000132716	POFUT2	2.82e-10	3.95e-09
ENSG00000228606	KIAA0195	2.83e-10	3.96e-09
ENSG00000162735	KIAA0368	2.88e-10	4.03e-09
ENSG00000122218	PYGB	2.91e-10	4.07e-09
ENSG00000235082	AP5S1	2.97e-10	4.15e-09
ENSG00000202078	INPP5B	2.99e-10	4.18e-09
ENSG00000162736	IFIT5	3e-10	4.19e-09
ENSG00000171786	GPR155	3.03e-10	4.23e-09
ENSG00000162738	HMG20B	3.04e-10	4.24e-09
ENSG00000026751	SMS	3.08e-10	4.29e-09
ENSG00000213080	NDST1	3.11e-10	4.33e-09
ENSG00000215845	CXXC1	3.12e-10	4.34e-09
ENSG00000158769	RNF19B	3.12e-10	4.34e-09
ENSG00000158773	RDH10	3.15e-10	4.38e-09
ENSG00000186517	PRDX3	3.22e-10	4.47e-09
ENSG00000143217	OSBPL6	3.25e-10	4.5e-09
ENSG00000143256	C16orf45	3.27e-10	4.54e-09
ENSG00000158793	NEDD4	3.3e-10	4.57e-09
ENSG00000158796	FAM171A2	3.35e-10	4.64e-09
ENSG00000143222	ZNF641	3.4e-10	4.71e-09
ENSG00000143258	PTPRU	3.6e-10	4.98e-09
ENSG00000143224	RUNDC3A	3.63e-10	5.01e-09
ENSG00000158850	SLC25A11	3.68e-10	5.08e-09
ENSG00000158864	CASP10	3.73e-10	5.14e-09
ENSG00000158869	TRIM5	3.73e-10	5.15e-09
ENSG00000158882	RBP1	3.87e-10	5.33e-09
ENSG00000143257	NDUFA4L2	3.98e-10	5.48e-09
ENSG00000248485	ISG15	4.03e-10	5.54e-09
ENSG00000158887	AP2B1	4.11e-10	5.65e-09
ENSG00000283696	CDCA7L	4.14e-10	5.69e-09
ENSG00000143252	DRAM1	4.14e-10	5.69e-09
ENSG00000288093	PCF11	4.24e-10	5.82e-09
ENSG00000143226	USP18	4.28e-10	5.88e-09
ENSG00000173110	GHITM	4.36e-10	5.98e-09
ENSG00000132185	PARP8	4.47e-10	6.12e-09
ENSG00000162746	MBOAT1	4.58e-10	6.28e-09
ENSG00000081721	EEF1B2	4.62e-10	6.32e-09
ENSG00000118217	SCIN	4.63e-10	6.33e-09
ENSG00000229808	APOL2	4.65e-10	6.36e-09
ENSG00000162745	NA	4.69e-10	6.41e-09
ENSG00000198929	BUB3	4.92e-10	6.72e-09
ENSG00000239887	UNKL	4.96e-10	6.76e-09
ENSG00000198574	SUPT5H	5.1e-10	6.96e-09
ENSG00000152332	DLG3	5.12e-10	6.98e-09
ENSG00000117143	SIGLEC15	5.32e-10	7.25e-09
ENSG00000272574	ARHGAP40	5.35e-10	7.28e-09
ENSG00000162733	LRRC8A	5.39e-10	7.34e-09
ENSG00000132196	THSD1	5.44e-10	7.39e-09
ENSG00000185860	EPHB3	5.44e-10	7.4e-09
ENSG00000117152	BCL2	5.59e-10	7.59e-09
ENSG00000143248	HNRNPF	5.71e-10	7.75e-09
ENSG00000232995	SAMD9L	5.73e-10	7.77e-09
ENSG00000143228	EXOC8	5.8e-10	7.86e-09
ENSG00000185630	C17orf51	5.89e-10	7.99e-09
ENSG00000269887	TNFRSF1B	5.94e-10	8.04e-09
ENSG00000143171	EGR3	5.95e-10	8.05e-09
ENSG00000143198	SLC6A6	6e-10	8.11e-09
ENSG00000143149	APH1B	6.02e-10	8.13e-09
ENSG00000143183	TAB2	6.03e-10	8.14e-09
ENSG00000224358	WIZ	6.05e-10	8.17e-09
ENSG00000143179	SFXN5	6.07e-10	8.18e-09
ENSG00000236364	PRDM5	6.12e-10	8.25e-09
ENSG00000188859	DTWD2	6.13e-10	8.26e-09
ENSG00000215835	IL34	6.18e-10	8.31e-09
ENSG00000143157	ITGA3	6.18e-10	8.31e-09
ENSG00000152382	CCL20	6.19e-10	8.32e-09
ENSG00000225171	GTF2IRD2B	6.28e-10	8.44e-09
ENSG00000143195	GNL3	6.3e-10	8.46e-09
ENSG00000143190	HCCS	6.4e-10	8.59e-09
ENSG00000272033	NPAS1	6.46e-10	8.67e-09
ENSG00000287218	RPRD2	6.52e-10	8.74e-09
ENSG00000198771	ATP6AP1	6.54e-10	8.77e-09
ENSG00000143162	OXA1L	6.55e-10	8.77e-09
ENSG00000197965	SMCR8	6.58e-10	8.81e-09
ENSG00000143199	DNAJC10	6.6e-10	8.83e-09
ENSG00000232194	SFT2D2	6.68e-10	8.93e-09
ENSG00000143158	EIF2D	6.84e-10	9.14e-09
ENSG00000143164	ASPH	6.87e-10	9.17e-09
ENSG00000224837	CUX1	6.88e-10	9.18e-09
ENSG00000143147	DLC1	6.88e-10	9.18e-09
ENSG00000143155	FAM111B	6.94e-10	9.25e-09
ENSG00000213064	PLBD2	6.97e-10	9.28e-09
ENSG00000143178	RP1-228H13.5	6.98e-10	9.29e-09
ENSG00000143153	HS6ST1	7.02e-10	9.34e-09
ENSG00000117475	EIF3L	7.05e-10	9.37e-09
ENSG00000143156	PSMD1	7.05e-10	9.37e-09
ENSG00000117477	SAMD1	7.07e-10	9.39e-09
ENSG00000117479	CABP1	7.11e-10	9.43e-09
ENSG00000234604	TRIM65	7.21e-10	9.56e-09
ENSG00000213062	NIPSNAP3A	7.3e-10	9.68e-09
ENSG00000198734	IRS1	7.33e-10	9.72e-09
ENSG00000174175	POMGNT1	7.51e-10	9.95e-09
ENSG00000188404	AC016747.3	7.62e-10	1.01e-08
ENSG00000007908	DBF4	7.63e-10	1.01e-08
ENSG00000000460	FAM13B	7.6e-10	1.01e-08
ENSG00000171806	STAG2	7.64e-10	1.01e-08
ENSG00000000457	YWHAZ	7.76e-10	1.02e-08
ENSG00000239494	DCXR	7.87e-10	1.04e-08
ENSG00000120370	GOLGA7B	7.96e-10	1.05e-08
ENSG00000075945	RPS2	7.93e-10	1.05e-08
ENSG00000231407	TMEM245	7.96e-10	1.05e-08
ENSG00000007933	HN1	8.15e-10	1.07e-08
ENSG00000116132	NUP210	8.09e-10	1.07e-08
ENSG00000076258	SH2D5	8.19e-10	1.08e-08
ENSG00000285665	SLC1A7	8.2e-10	1.08e-08
ENSG00000117523	KIAA1715	8.3e-10	1.09e-08
ENSG00000233328	AC124789.1	8.48e-10	1.11e-08
ENSG00000117533	CDC42SE2	8.59e-10	1.13e-08
ENSG00000010165	MYEOV	8.68e-10	1.14e-08
ENSG00000230630	AC012363.13	8.81e-10	1.15e-08
ENSG00000197959	LRP4	8.76e-10	1.15e-08
ENSG00000094975	CASC5	8.9e-10	1.16e-08
ENSG00000287336	RNF128	8.84e-10	1.16e-08
ENSG00000135845	SLC35G1	8.85e-10	1.16e-08
ENSG00000227177	ADAMTS6	8.98e-10	1.17e-08
ENSG00000224000	RXRA	9.04e-10	1.18e-08
ENSG00000120337	ECHDC2	9.12e-10	1.19e-08
ENSG00000117586	HBEGF	9.16e-10	1.19e-08
ENSG00000203739	ARL6IP5	9.42e-10	1.23e-08
ENSG00000117592	MEF2C	9.51e-10	1.24e-08
ENSG00000076321	NA	9.72e-10	1.26e-08
ENSG00000120334	CLUH	9.81e-10	1.28e-08
ENSG00000117593	CAMK4	1e-09	1.3e-08
ENSG00000270084	B4GALT1	1.03e-09	1.33e-08
ENSG00000185278	GRB10	1.03e-09	1.33e-08
ENSG00000234741	TMEM119	1.02e-09	1.33e-08
ENSG00000117601	GNB2L1	1.03e-09	1.34e-08
ENSG00000227373	KCNJ2	1.09e-09	1.41e-08
ENSG00000135870	PYGL	1.09e-09	1.41e-08
ENSG00000152061	TSPAN18	1.1e-09	1.42e-08
ENSG00000116161	ZNF608	1.1e-09	1.42e-08
ENSG00000120333	SLC29A2	1.1e-09	1.43e-08
ENSG00000181101	UBTD1	1.13e-09	1.46e-08
ENSG00000120332	NEDD4L	1.17e-09	1.51e-08
ENSG00000235750	AHCY	1.19e-09	1.54e-08
ENSG00000227740	DLX2	1.21e-09	1.56e-08
ENSG00000230777	INTS7	1.24e-09	1.6e-08
ENSG00000236021	PKM	1.28e-09	1.65e-08
ENSG00000143207	PURB	1.28e-09	1.65e-08
ENSG00000228686	SLC9A4	1.28e-09	1.65e-08
ENSG00000116183	SMNDC1	1.29e-09	1.66e-08
ENSG00000152092	RAD51D	1.3e-09	1.67e-08
ENSG00000242193	SNHG8	1.33e-09	1.71e-08
ENSG00000198797	ZNF219	1.33e-09	1.71e-08
ENSG00000224687	PTPRS	1.37e-09	1.75e-08
ENSG00000075391	AKIRIN1	1.37e-09	1.76e-08
ENSG00000213057	MX1	1.4e-09	1.79e-08
ENSG00000116191	CPQ	1.41e-09	1.81e-08
ENSG00000273062	KMT2C	1.41e-09	1.81e-08
ENSG00000228196	MTRF1L	1.44e-09	1.84e-08
ENSG00000116194	RALGAPA2	1.45e-09	1.85e-08
ENSG00000143322	C1QTNF1	1.49e-09	1.9e-08
ENSG00000186283	ERGIC3	1.49e-09	1.9e-08
ENSG00000116199	LINC00862	1.48e-09	1.9e-08
ENSG00000057252	DNPH1	1.5e-09	1.92e-08
ENSG00000162779	LRRC49	1.5e-09	1.92e-08
ENSG00000169905	SLC20A2	1.51e-09	1.92e-08
ENSG00000143337	UFC1	1.51e-09	1.93e-08
ENSG00000260360	INCA1	1.52e-09	1.94e-08
ENSG00000135837	ATP2B4	1.54e-09	1.96e-08
ENSG00000116260	ABCD4	1.55e-09	1.97e-08
ENSG00000230124	BUB1B	1.56e-09	1.99e-08
ENSG00000121454	FAM179B	1.56e-09	1.99e-08
ENSG00000143324	LIG4	1.57e-09	1.99e-08
ENSG00000236719	SSBP2	1.57e-09	1.99e-08
ENSG00000225857	ETNK1	1.58e-09	2e-08
ENSG00000135835	SEC63	1.58e-09	2.01e-08
ENSG00000243155	TGIF2	1.59e-09	2.01e-08
ENSG00000270711	HIST1H2AL	1.62e-09	2.05e-08
ENSG00000135823	ZNF317	1.62e-09	2.05e-08
ENSG00000162783	CAP1	1.65e-09	2.08e-08
ENSG00000153029	PAPOLA	1.64e-09	2.08e-08
ENSG00000198216	NDC1	1.67e-09	2.11e-08
ENSG00000231684	ECI1	1.68e-09	2.12e-08
ENSG00000135821	NLN	1.69e-09	2.13e-08
ENSG00000135828	IGF2BP3	1.7e-09	2.14e-08
ENSG00000143333	ARL4C	1.7e-09	2.15e-08
ENSG00000261504	GCGR	1.73e-09	2.19e-08
ENSG00000135838	CHN1	1.77e-09	2.22e-08
ENSG00000287808	IL4R	1.81e-09	2.28e-08
ENSG00000135829	CXCL10	1.85e-09	2.32e-08
ENSG00000135862	INPP4B	1.85e-09	2.32e-08
ENSG00000224468	DIDO1	1.86e-09	2.33e-08
ENSG00000157064	NA	1.87e-09	2.34e-08
ENSG00000058085	WDR13	1.86e-09	2.34e-08
ENSG00000232860	CTR9	1.88e-09	2.35e-08
ENSG00000116698	SNX5	1.92e-09	2.4e-08
ENSG00000116701	NKX6-1	1.92e-09	2.41e-08
ENSG00000162704	LINC00963	1.93e-09	2.42e-08
ENSG00000143344	CCRN4L	1.94e-09	2.43e-08
ENSG00000198756	C12orf75	1.97e-09	2.46e-08
ENSG00000198860	PLCG1	2e-09	2.49e-08
ENSG00000116667	ANP32B	2.01e-09	2.5e-08
ENSG00000271387	DISP2	2e-09	2.5e-08
ENSG00000285847	FAM120C	2.01e-09	2.51e-08
ENSG00000116406	CTTN	2.02e-09	2.52e-08
ENSG00000135842	RP11-443P15.2	2.04e-09	2.55e-08
ENSG00000252222	CNNM2	2.09e-09	2.6e-08
ENSG00000121481	CCDC102A	2.09e-09	2.61e-08
ENSG00000121486	IGFN1	2.1e-09	2.61e-08
ENSG00000116668	STPG1	2.13e-09	2.65e-08
ENSG00000231084	CAMSAP1	2.15e-09	2.68e-08
ENSG00000238061	THOC1	2.16e-09	2.68e-08
ENSG00000279838	FZD6	2.19e-09	2.72e-08
ENSG00000116679	TK2	2.2e-09	2.73e-08
ENSG00000273004	SSU72	2.23e-09	2.76e-08
ENSG00000143341	BMP8B	2.31e-09	2.87e-08
ENSG00000047410	CUEDC1	2.32e-09	2.88e-08
ENSG00000157181	ANXA10	2.33e-09	2.89e-08
ENSG00000262180	CD97	2.33e-09	2.89e-08
ENSG00000229739	CENPC	2.37e-09	2.93e-08
ENSG00000073756	MSI2	2.39e-09	2.96e-08
ENSG00000273129	PDGFD	2.42e-09	2.99e-08
ENSG00000116711	MBD5	2.44e-09	3.01e-08
ENSG00000226723	AP1G2	2.52e-09	3.11e-08
ENSG00000285894	FLNA	2.52e-09	3.11e-08
ENSG00000231767	FGF13	2.54e-09	3.13e-08
ENSG00000116741	THY1	2.55e-09	3.14e-08
ENSG00000116750	YDJC	2.56e-09	3.16e-08
ENSG00000116747	TUBGCP6	2.57e-09	3.17e-08
ENSG00000023572	RPRD1A	2.59e-09	3.18e-08
ENSG00000134371	BTBD19	2.64e-09	3.24e-08
ENSG00000162630	CYTH2	2.66e-09	3.27e-08
ENSG00000232077	USF1	2.68e-09	3.29e-08
ENSG00000162687	IMPDH1	2.7e-09	3.32e-08
ENSG00000000971	PDZD7	2.76e-09	3.38e-08
ENSG00000235748	RAB5A	2.77e-09	3.39e-08
ENSG00000066279	TUBA4A	2.77e-09	3.39e-08
ENSG00000177888	SNCAIP	2.78e-09	3.4e-08
ENSG00000134376	PTPDC1	2.79e-09	3.41e-08
ENSG00000203724	COPZ2	2.82e-09	3.44e-08
ENSG00000213047	NPR3	2.81e-09	3.44e-08
ENSG00000143355	RP11-221N13.3	2.83e-09	3.46e-08
ENSG00000151414	BCOR	2.89e-09	3.53e-08
ENSG00000081237	RP1-69M21.2	2.89e-09	3.53e-08
ENSG00000203721	HIATL2	2.96e-09	3.6e-08
ENSG00000116833	LSM8	2.96e-09	3.6e-08
ENSG00000229989	PRPF38B	2.96e-09	3.6e-08
ENSG00000230623	TPM1	2.95e-09	3.6e-08
ENSG00000162702	HGSNAT	2.98e-09	3.62e-08
ENSG00000118193	SEC11A	2.97e-09	3.62e-08
ENSG00000118197	RGS2	3.04e-09	3.7e-08
ENSG00000260088	DHRS7	3.07e-09	3.72e-08
ENSG00000163362	GABRQ	3.09e-09	3.75e-08
ENSG00000118200	NDRG1	3.09e-09	3.75e-08
ENSG00000116852	CTDSPL	3.11e-09	3.77e-08
ENSG00000229191	CDR2	3.16e-09	3.83e-08
ENSG00000081248	SNX12	3.23e-09	3.91e-08
ENSG00000232237	KIF13A	3.24e-09	3.92e-08
ENSG00000116857	HSPB8	3.35e-09	4.05e-08
ENSG00000163395	SLC30A3	3.4e-09	4.11e-08
ENSG00000229821	TMEM18	3.49e-09	4.22e-08
ENSG00000081277	HNRNPUL2	3.53e-09	4.26e-08
ENSG00000159173	NCAM1	3.55e-09	4.28e-08
ENSG00000174307	NUP43	3.6e-09	4.34e-08
ENSG00000159176	ANGPT4	3.67e-09	4.42e-08
ENSG00000224536	TMEM229B	3.72e-09	4.49e-08
ENSG00000223396	CHD7	3.75e-09	4.52e-08
ENSG00000198700	IPO9	3.77e-09	4.54e-08
ENSG00000134369	FAM117B	3.77e-09	4.54e-08
ENSG00000235121	ZNF184	3.77e-09	4.54e-08
ENSG00000198892	GNE	3.79e-09	4.55e-08
ENSG00000223774	HSPB1	3.84e-09	4.61e-08
ENSG00000163431	KIF13B	3.84e-09	4.62e-08
ENSG00000134375	GGT5	3.94e-09	4.73e-08
ENSG00000176393	YWHAG	3.98e-09	4.78e-08
ENSG00000234678	FAM222A	3.99e-09	4.79e-08
ENSG00000163435	OLFM2	4.02e-09	4.81e-08
ENSG00000170075	GNS	4.02e-09	4.82e-08
ENSG00000143862	BEND4	4.12e-09	4.93e-08
ENSG00000143851	AGFG1	4.22e-09	5.05e-08
ENSG00000243323	RP11-757G1.6	4.25e-09	5.08e-08
ENSG00000133067	C12orf79	4.27e-09	5.1e-08
ENSG00000077152	WBP4	4.37e-09	5.23e-08
ENSG00000077157	CCT4	4.43e-09	5.29e-08
ENSG00000236439	SCN9A	4.45e-09	5.31e-08
ENSG00000143858	AKT2	4.51e-09	5.38e-08
ENSG00000117139	TYSND1	4.53e-09	5.39e-08
ENSG00000228288	KRT34	4.6e-09	5.48e-08
ENSG00000214796	SYNE3	4.7e-09	5.6e-08
ENSG00000234996	ZNF207	4.72e-09	5.62e-08
ENSG00000183155	XRCC6BP1	4.8e-09	5.71e-08
ENSG00000117153	WHAMML1	4.81e-09	5.72e-08
ENSG00000230280	ULBP1	4.83e-09	5.74e-08
ENSG00000159346	ERF	4.86e-09	5.77e-08
ENSG00000199471	HLA-C	4.86e-09	5.77e-08
ENSG00000159348	SSB	4.88e-09	5.8e-08
ENSG00000143847	MICALL1	4.92e-09	5.83e-08
ENSG00000163444	NT5DC1	4.92e-09	5.83e-08
ENSG00000163485	UPF1	4.93e-09	5.84e-08
ENSG00000159388	HOXA11	4.98e-09	5.89e-08
ENSG00000122176	TOX3	5.01e-09	5.93e-08
ENSG00000188783	ENO1	5.05e-09	5.96e-08
ENSG00000058668	PPAP2A	5.04e-09	5.96e-08
ENSG00000122188	PPM1L	5.06e-09	5.98e-08
ENSG00000182004	E2F7	5.1e-09	6.02e-08
ENSG00000257315	SEZ6L2	5.09e-09	6.02e-08
ENSG00000237379	ZDHHC24	5.18e-09	6.11e-08
ENSG00000286383	SOX2-OT	5.35e-09	6.3e-08
ENSG00000143845	ADPRHL1	5.4e-09	6.36e-08
ENSG00000143842	LAMP3	5.4e-09	6.36e-08
ENSG00000230550	P4HA2	5.44e-09	6.4e-08
ENSG00000170498	TMCO4	5.48e-09	6.45e-08
ENSG00000143850	FLG	5.65e-09	6.65e-08
ENSG00000226330	NA	5.65e-09	6.65e-08
ENSG00000158615	ARID3B	5.83e-09	6.84e-08
ENSG00000133056	REPS1	5.87e-09	6.89e-08
ENSG00000170382	GLO1	5.96e-09	6.99e-08
ENSG00000198625	IL27RA	5.96e-09	6.99e-08
ENSG00000240219	ZNF581	6.14e-09	7.2e-08
ENSG00000163531	MAVS	6.18e-09	7.23e-08
ENSG00000184144	COL9A2	6.2e-09	7.26e-08
ENSG00000174529	PCID2	6.41e-09	7.5e-08
ENSG00000117222	GATA2	6.46e-09	7.55e-08
ENSG00000133059	FABP4	6.51e-09	7.61e-08
ENSG00000271580	TSPAN13	6.51e-09	7.61e-08
ENSG00000133069	ERBB2	6.58e-09	7.69e-08
ENSG00000163545	ATG7	6.66e-09	7.76e-08
ENSG00000162873	CCND3	6.66e-09	7.76e-08
ENSG00000235363	ILVBL	6.7e-09	7.82e-08
ENSG00000117266	ABR	6.85e-09	7.98e-08
ENSG00000281406	TOR4A	6.85e-09	7.98e-08
ENSG00000174514	MPRIP	7.15e-09	8.32e-08
ENSG00000158711	RFT1	7.24e-09	8.43e-08
ENSG00000158715	CHGA	7.26e-09	8.45e-08
ENSG00000069275	DNAJC22	7.32e-09	8.51e-08
ENSG00000117280	NDUFS2	7.4e-09	8.59e-08
ENSG00000133065	FAM208A	7.44e-09	8.64e-08
ENSG00000286619	PLXNC1	7.45e-09	8.65e-08
ENSG00000229874	RMI2	7.46e-09	8.65e-08
ENSG00000196550	DDX46	7.51e-09	8.71e-08
ENSG00000196188	MYO15B	7.59e-09	8.79e-08
ENSG00000163486	NOL8	7.72e-09	8.94e-08
ENSG00000263528	CNN1	7.74e-09	8.95e-08
ENSG00000162888	CAPNS1	7.79e-09	9.01e-08
ENSG00000266094	RCOR1	8.11e-09	9.38e-08
ENSG00000237605	GPRIN1	8.15e-09	9.41e-08
ENSG00000143486	SOS2	8.14e-09	9.41e-08
ENSG00000143479	CD44	8.18e-09	9.44e-08
ENSG00000162889	TNKS1BP1	8.18e-09	9.44e-08
ENSG00000224114	ADCYAP1R1	8.23e-09	9.49e-08
ENSG00000162891	DLX6-AS1	8.44e-09	9.73e-08
ENSG00000162894	ARHGAP11A	8.55e-09	9.85e-08
ENSG00000162892	COPS6	8.55e-09	9.85e-08
ENSG00000162896	ASL	8.64e-09	9.94e-08
ENSG00000162897	RP11-10C24.3	8.64e-09	9.94e-08
ENSG00000182795	ASAP3	8.87e-09	1.02e-07
ENSG00000123836	DAGLA	8.88e-09	1.02e-07
ENSG00000180667	PLEC	8.88e-09	1.02e-07
ENSG00000123843	POU3F3	8.89e-09	1.02e-07
ENSG00000275392	PRRX2	9.09e-09	1.04e-07
ENSG00000196352	SALL1	9.1e-09	1.04e-07
ENSG00000117322	DHX15	9.13e-09	1.05e-07
ENSG00000117335	PGM5	9.26e-09	1.06e-07
ENSG00000234219	EIF5B	9.34e-09	1.07e-07
ENSG00000203709	IL17RC	9.41e-09	1.08e-07
ENSG00000174059	KHNYN	9.45e-09	1.08e-07
ENSG00000284237	KIF3B	9.5e-09	1.09e-07
ENSG00000076356	TMEM100	9.52e-09	1.09e-07
ENSG00000224260	CTD-3092A11.2	9.64e-09	1.1e-07
ENSG00000196878	DGKI	9.75e-09	1.11e-07
ENSG00000008118	HS3ST3A1	9.68e-09	1.11e-07
ENSG00000123689	KLHL24	9.8e-09	1.12e-07
ENSG00000227591	XXbac-BPG283O16.9	9.78e-09	1.12e-07
ENSG00000117594	CHST3	1.01e-08	1.15e-07
ENSG00000009790	EMILIN2	1.02e-08	1.16e-07
ENSG00000162757	JADE3	1.03e-08	1.17e-07
ENSG00000117595	NUMBL	1.03e-08	1.18e-07
ENSG00000117597	VAMP2	1.05e-08	1.19e-07
ENSG00000203706	MAP1B	1.06e-08	1.21e-07
ENSG00000143469	MPHOSPH10	1.06e-08	1.21e-07
ENSG00000228110	KCNG1	1.08e-08	1.22e-07
ENSG00000054392	LMO7	1.08e-08	1.22e-07
ENSG00000082497	SLC2A4	1.07e-08	1.22e-07
ENSG00000234233	MEX3D	1.08e-08	1.23e-07
ENSG00000143473	MYO5B	1.08e-08	1.23e-07
ENSG00000226986	IGSF1	1.11e-08	1.25e-07
ENSG00000117625	SIL1	1.11e-08	1.26e-07
ENSG00000082512	SNHG6	1.11e-08	1.26e-07
ENSG00000153363	DPP7	1.12e-08	1.27e-07
ENSG00000170385	CRYM	1.15e-08	1.29e-07
ENSG00000227764	PEX19	1.15e-08	1.3e-07
ENSG00000117650	FBXO7	1.16e-08	1.31e-07
ENSG00000233626	GRIK2	1.17e-08	1.32e-07
ENSG00000123684	KERA	1.17e-08	1.32e-07
ENSG00000143493	PHF11	1.17e-08	1.32e-07
ENSG00000220749	CDC45	1.18e-08	1.33e-07
ENSG00000143476	NGEF	1.18e-08	1.33e-07
ENSG00000065600	HPCAL1	1.2e-08	1.35e-07
ENSG00000066027	SYT4	1.2e-08	1.35e-07
ENSG00000117691	SMIM3	1.21e-08	1.36e-07
ENSG00000260805	ATM	1.22e-08	1.37e-07
ENSG00000162772	MGME1	1.23e-08	1.39e-07
ENSG00000237980	NOV	1.24e-08	1.39e-07
ENSG00000123685	CHST1	1.27e-08	1.42e-07
ENSG00000117697	RPS6KA6	1.28e-08	1.43e-07
ENSG00000162769	NA	1.29e-08	1.44e-07
ENSG00000203705	PLCXD1	1.29e-08	1.44e-07
ENSG00000198468	TFPI2	1.29e-08	1.44e-07
ENSG00000174606	KLHDC8B	1.3e-08	1.45e-07
ENSG00000143494	NT5DC3	1.29e-08	1.45e-07
ENSG00000230461	EIF2AK2	1.31e-08	1.46e-07
ENSG00000136643	PPL	1.3e-08	1.46e-07
ENSG00000274895	KPNA3	1.32e-08	1.47e-07
ENSG00000117707	SHROOM1	1.31e-08	1.47e-07
ENSG00000213036	DDIT4	1.33e-08	1.48e-07
ENSG00000152104	ERO1LB	1.33e-08	1.48e-07
ENSG00000143499	SAP30	1.33e-08	1.48e-07
ENSG00000136636	AC009237.8	1.34e-08	1.49e-07
ENSG00000117724	GRIP2	1.34e-08	1.49e-07
[truncated: 5,234 more rows]
