# Supplementary material for: Selective Targeting of Class I Histone Deacetylases in a Model of Human Osteosarcoma
Source: Cancers (Basel). 2021 Aug 20;13(16):4199. doi: 10.3390/cancers13164199 (PMC8394112; doi:10.3390/cancers13164199)
Supplement: Supplementary file 1 [file cancers-13-04199-s001.zip › Table S2.xlsx]

## Sheet: hFOB_Deseq2_DEG_test
Table S2, Significantly differentially expressed genes from 4SC-202 treated to control hFOB 1.19 cells
	Gene_name	pvalue	padj
ENSG00000196878	LAMB3	0	0
ENSG00000123689	G0S2	0	0
ENSG00000106366	SERPINE1	0	0
ENSG00000104368	PLAT	0	0
ENSG00000159251	ACTC1	0	0
ENSG00000137801	THBS1	0	0
ENSG00000113739	STC2	5.27e-308	1.49e-304
ENSG00000198959	TGM2	6.28e-300	1.55e-296
ENSG00000099194	SCD	1.35e-296	2.97e-293
ENSG00000149948	HMGA2	3.94e-278	7.79e-275
ENSG00000170961	HAS2	6.34e-253	1.14e-249
ENSG00000197632	SERPINB2	5.62e-249	9.25e-246
ENSG00000147065	MSN	5.95e-242	9.05e-239
ENSG00000026508	CD44	1.74e-233	2.46e-230
ENSG00000198830	HMGN2	1.71e-226	2.26e-223
ENSG00000129757	CDKN1C	5.14e-200	6.35e-197
ENSG00000163814	CDCP1	8.44e-198	9.82e-195
ENSG00000117152	RGS4	5.14e-180	5.64e-177
ENSG00000137309	HMGA1	2.84e-178	2.95e-175
ENSG00000159173	TNNI1	9.85e-174	9.74e-171
ENSG00000168542	COL3A1	4.15e-167	3.9e-164
ENSG00000106484	MEST	1.85e-166	1.66e-163
ENSG00000138623	SEMA7A	1.26e-162	1.08e-159
ENSG00000128567	PODXL	4.14e-161	3.41e-158
ENSG00000149257	SERPINH1	6.16e-151	4.87e-148
ENSG00000164283	ESM1	5.51e-146	4.19e-143
ENSG00000163297	ANTXR2	5.56e-142	4.07e-139
ENSG00000181751	C5orf30	6.79e-138	4.8e-135
ENSG00000005884	ITGA3	3.63e-136	2.47e-133
ENSG00000113368	LMNB1	9.3e-135	6.13e-132
ENSG00000011422	PLAUR	3.63e-131	2.32e-128
ENSG00000120738	EGR1	6.4e-128	3.95e-125
ENSG00000112715	VEGFA	2.83e-123	1.69e-120
ENSG00000139289	PHLDA1	1.1e-122	6.39e-120
ENSG00000122861	PLAU	4.78e-122	2.7e-119
ENSG00000122180	MYOG	1.05e-119	5.75e-117
ENSG00000130164	LDLR	1.68e-119	8.96e-117
ENSG00000167772	ANGPTL4	1.09e-117	5.65e-115
ENSG00000164171	ITGA2	1.21e-115	6.11e-113
ENSG00000178202	KDELC2	8.57e-115	4.24e-112
ENSG00000107562	CXCL12	5.89e-114	2.84e-111
ENSG00000076003	MCM6	2.43e-113	1.14e-110
ENSG00000138435	CHRNA1	2.98e-113	1.37e-110
ENSG00000157227	MMP14	1.41e-112	6.35e-110
ENSG00000107551	RASSF4	1.02e-111	4.49e-109
ENSG00000130513	GDF15	1.2e-111	5.15e-109
ENSG00000145604	SKP2	1.59e-110	6.69e-108
ENSG00000166741	NNMT	3.78e-109	1.56e-106
ENSG00000163171	CDC42EP3	4.78e-109	1.93e-106
ENSG00000110092	CCND1	1.91e-108	7.55e-106
ENSG00000147573	TRIM55	7.75e-108	3e-105
ENSG00000265972	TXNIP	4.85e-107	1.84e-104
ENSG00000129152	MYOD1	6.61e-107	2.46e-104
ENSG00000178685	PARP10	9e-107	3.29e-104
ENSG00000162745	OLFML2B	3.61e-106	1.3e-103
ENSG00000133106	EPSTI1	1.18e-103	4.16e-101
ENSG00000198431	TXNRD1	1.67e-103	5.78e-101
ENSG00000173193	PARP14	1.84e-103	6.27e-101
ENSG00000137331	IER3	1.55e-100	5.2e-98
ENSG00000166825	ANPEP	2.6e-100	8.56e-98
ENSG00000163840	DTX3L	9.57e-100	3.1e-97
ENSG00000057019	DCBLD2	1.66e-98	5.29e-96
ENSG00000138642	HERC6	2.24e-97	7.03e-95
ENSG00000117228	GBP1	2.98e-97	9.19e-95
ENSG00000069275	NUCKS1	4.9e-96	1.49e-93
ENSG00000110031	LPXN	6.16e-96	1.85e-93
ENSG00000166396	SERPINB7	3.67e-95	1.08e-92
ENSG00000185585	OLFML2A	1.11e-94	3.23e-92
ENSG00000141510	TP53	4e-94	1.15e-91
ENSG00000164122	ASB5	4.61e-93	1.3e-90
ENSG00000182179	UBA7	1.52e-92	4.24e-90
ENSG00000163661	PTX3	3.18e-92	8.74e-90
ENSG00000124882	EREG	7.89e-92	2.14e-89
ENSG00000117525	F3	8.11e-92	2.17e-89
ENSG00000185664	PMEL	1.71e-90	4.52e-88
ENSG00000119403	PHF19	5.29e-90	1.38e-87
ENSG00000138685	FGF2	2.26e-89	5.81e-87
ENSG00000108854	SMURF2	2.8e-89	7.11e-87
ENSG00000148848	ADAM12	1.73e-88	4.33e-86
ENSG00000066056	TIE1	8.46e-88	2.09e-85
ENSG00000134824	FADS2	1.38e-86	3.36e-84
ENSG00000159167	STC1	1.66e-86	3.99e-84
ENSG00000113719	ERGIC1	2.03e-86	4.84e-84
ENSG00000186480	INSIG1	3.7e-85	8.72e-83
ENSG00000135111	TBX3	5.48e-85	1.27e-82
ENSG00000143494	VASH2	1.98e-84	4.56e-82
ENSG00000160097	FNDC5	2.68e-84	6.08e-82
ENSG00000128805	ARHGAP22	3.11e-84	6.99e-82
ENSG00000120217	CD274	8e-83	1.78e-80
ENSG00000088826	SMOX	1.3e-82	2.85e-80
ENSG00000163513	TGFBR2	1.68e-82	3.65e-80
ENSG00000221963	APOL6	7.44e-82	1.6e-79
ENSG00000105251	SHD	8.2e-82	1.74e-79
ENSG00000182551	ADI1	3.01e-80	6.33e-78
ENSG00000120875	DUSP4	7.45e-79	1.55e-76
ENSG00000107984	DKK1	7.71e-79	1.59e-76
ENSG00000026025	VIM	4.03e-78	8.22e-76
ENSG00000173801	JUP	2.16e-77	4.36e-75
ENSG00000149485	FADS1	9.26e-77	1.85e-74
ENSG00000101210	EEF1A2	1.09e-76	2.16e-74
ENSG00000125148	MT2A	2.29e-76	4.47e-74
ENSG00000132561	MATN2	1.34e-75	2.6e-73
ENSG00000114251	WNT5A	5.38e-75	1.03e-72
ENSG00000050165	DKK3	1.75e-74	3.32e-72
ENSG00000212724	KRTAP2-3	7.25e-74	1.36e-71
ENSG00000134531	EMP1	3.47e-73	6.47e-71
ENSG00000196230	TUBB	5.24e-73	9.68e-71
ENSG00000128340	RAC2	8.09e-73	1.48e-70
ENSG00000154734	ADAMTS1	8.29e-73	1.5e-70
ENSG00000170004	CHD3	1.02e-71	1.83e-69
ENSG00000124491	F13A1	1.75e-71	3.12e-69
ENSG00000185507	IRF7	2.29e-71	4.05e-69
ENSG00000181634	TNFSF15	6.37e-71	1.11e-68
ENSG00000138675	FGF5	2.09e-70	3.58e-68
ENSG00000111252	SH2B3	2.08e-70	3.58e-68
ENSG00000111602	TIMELESS	3.03e-70	5.16e-68
ENSG00000148841	ITPRIP	5.76e-70	9.74e-68
ENSG00000010278	CD9	6.52e-70	1.09e-67
ENSG00000107554	DNMBP	6e-69	9.97e-67
ENSG00000134250	NOTCH2	9.28e-69	1.53e-66
ENSG00000198938	MT-CO3	2.74e-68	4.47e-66
ENSG00000169710	FASN	3.04e-68	4.92e-66
ENSG00000249992	TMEM158	3.58e-68	5.75e-66
ENSG00000180398	MCFD2	4.6e-68	7.34e-66
ENSG00000110446	SLC15A3	5.59e-68	8.84e-66
ENSG00000177409	SAMD9L	6.14e-68	9.64e-66
ENSG00000167244	IGF2	3.15e-67	4.9e-65
ENSG00000080823	MOK	4.11e-67	6.35e-65
ENSG00000158258	CLSTN2	4.67e-67	7.16e-65
ENSG00000175084	DES	6.99e-67	1.06e-64
ENSG00000163659	TIPARP	2.07e-66	3.12e-64
ENSG00000166923	GREM1	2.32e-66	3.48e-64
ENSG00000204941	PSG5	1.12e-65	1.66e-63
ENSG00000118985	ELL2	2.47e-64	3.64e-62
ENSG00000154127	UBASH3B	7.67e-64	1.12e-61
ENSG00000144959	NCEH1	1.65e-63	2.4e-61
ENSG00000105559	PLEKHA4	4.98e-63	7.19e-61
ENSG00000198911	SREBF2	2.24e-62	3.2e-60
ENSG00000133055	MYBPH	1.8e-61	2.57e-59
ENSG00000137628	DDX60	1.04e-60	1.46e-58
ENSG00000114850	SSR3	7.83e-60	1.1e-57
ENSG00000080573	COL5A3	9e-60	1.25e-57
ENSG00000174136	RGMB	1.27e-59	1.75e-57
ENSG00000262179	RP1-302G2.5	1.73e-59	2.38e-57
ENSG00000100342	APOL1	4.12e-59	5.62e-57
ENSG00000182492	BGN	5.35e-59	7.24e-57
ENSG00000177464	GPR4	1.23e-58	1.66e-56
ENSG00000150630	VEGFC	2.59e-58	3.46e-56
ENSG00000065809	FAM107B	6.39e-58	8.48e-56
ENSG00000108828	VAT1	1.17e-57	1.54e-55
ENSG00000130066	SAT1	1.78e-57	2.32e-55
ENSG00000130600	H19	2.73e-57	3.55e-55
ENSG00000120057	SFRP5	5.81e-57	7.51e-55
ENSG00000119900	OGFRL1	7.53e-57	9.66e-55
ENSG00000085063	CD59	1.67e-56	2.13e-54
ENSG00000113356	POLR3G	2.05e-56	2.6e-54
ENSG00000073921	PICALM	4.57e-56	5.75e-54
ENSG00000142227	EMP3	9.75e-56	1.22e-53
ENSG00000162591	MEGF6	1.67e-55	2.08e-53
ENSG00000170581	STAT2	6.53e-55	8.07e-53
ENSG00000156515	HK1	8.54e-55	1.05e-52
ENSG00000104738	MCM4	1.12e-54	1.37e-52
ENSG00000100345	MYH9	1.13e-54	1.37e-52
ENSG00000064300	NGFR	1.2e-54	1.45e-52
ENSG00000120708	TGFBI	1.35e-54	1.62e-52
ENSG00000115762	PLEKHB2	1.37e-54	1.63e-52
ENSG00000109063	MYH3	3.35e-54	3.96e-52
ENSG00000188313	PLSCR1	1.12e-53	1.32e-51
ENSG00000100297	MCM5	1.54e-53	1.8e-51
ENSG00000179051	RCC2	1.62e-53	1.89e-51
ENSG00000129910	CDH15	2.03e-53	2.35e-51
ENSG00000134686	PHC2	2.67e-53	3.07e-51
ENSG00000161638	ITGA5	4.07e-53	4.65e-51
ENSG00000110492	MDK	8.04e-53	9.13e-51
ENSG00000091986	CCDC80	1.82e-52	2.06e-50
ENSG00000123609	NMI	2.77e-52	3.11e-50
ENSG00000102699	PARP4	3.76e-52	4.19e-50
ENSG00000138650	PCDH10	3.8e-52	4.21e-50
ENSG00000148908	RGS10	7.64e-52	8.44e-50
ENSG00000105696	TMEM59L	8.47e-52	9.3e-50
ENSG00000198727	MT-CYB	9.85e-52	1.08e-49
ENSG00000166068	SPRED1	1.53e-51	1.66e-49
ENSG00000221869	CEBPD	1.63e-51	1.76e-49
ENSG00000111145	ELK3	2.25e-51	2.42e-49
ENSG00000146197	SCUBE3	2.9e-51	3.1e-49
ENSG00000138166	DUSP5	4.18e-51	4.44e-49
ENSG00000064393	HIPK2	5.85e-51	6.19e-49
ENSG00000242242	PVRL3-AS1	7.21e-51	7.58e-49
ENSG00000110090	CPT1A	7.81e-51	8.17e-49
ENSG00000175166	PSMD2	1.55e-50	1.61e-48
ENSG00000187678	SPRY4	1.6e-50	1.66e-48
ENSG00000112118	MCM3	1.62e-50	1.67e-48
ENSG00000154277	UCHL1	1.8e-50	1.85e-48
ENSG00000023608	SNAPC1	4.09e-50	4.17e-48
ENSG00000155363	MOV10	4.37e-50	4.43e-48
ENSG00000006451	RALA	6.81e-50	6.87e-48
ENSG00000172216	CEBPB	1.01e-49	1.02e-47
ENSG00000065923	SLC9A7	1.32e-49	1.32e-47
ENSG00000138379	MSTN	1.43e-49	1.42e-47
ENSG00000118785	SPP1	1.56e-49	1.54e-47
ENSG00000103187	COTL1	2.2e-49	2.16e-47
ENSG00000169093	ASMTL	2.22e-49	2.17e-47
ENSG00000173530	TNFRSF10D	2.24e-49	2.19e-47
ENSG00000128342	LIF	2.56e-49	2.48e-47
ENSG00000164484	TMEM200A	3.38e-49	3.26e-47
ENSG00000115310	RTN4	3.79e-49	3.64e-47
ENSG00000088832	FKBP1A	4.43e-49	4.23e-47
ENSG00000155254	MARVELD1	4.58e-49	4.35e-47
ENSG00000198899	MT-ATP6	4.86e-49	4.6e-47
ENSG00000169715	MT1E	8.52e-49	8.02e-47
ENSG00000173786	CNP	2.27e-48	2.13e-46
ENSG00000058668	ATP2B4	3.76e-48	3.51e-46
ENSG00000235162	C12orf75	4.07e-48	3.78e-46
ENSG00000168280	KIF5C	7.79e-48	7.2e-46
ENSG00000139211	AMIGO2	8.1e-48	7.45e-46
ENSG00000243742	RPLP0P2	4.97e-47	4.55e-45
ENSG00000152127	MGAT5	6.51e-47	5.93e-45
ENSG00000049759	NEDD4L	6.78e-47	6.15e-45
ENSG00000071054	MAP4K4	8.44e-47	7.62e-45
ENSG00000137936	BCAR3	8.55e-47	7.68e-45
ENSG00000136938	ANP32B	1.62e-46	1.45e-44
ENSG00000082497	SERTAD4	1.98e-46	1.76e-44
ENSG00000175592	FOSL1	2.12e-46	1.88e-44
ENSG00000071282	LMCD1	4.49e-46	3.97e-44
ENSG00000116774	OLFML3	5.09e-46	4.47e-44
ENSG00000164054	SHISA5	7.02e-46	6.14e-44
ENSG00000198336	MYL4	1.67e-45	1.46e-43
ENSG00000128512	DOCK4	1.73e-45	1.5e-43
ENSG00000182054	IDH2	2.58e-45	2.22e-43
ENSG00000206190	ATP10A	2.72e-45	2.33e-43
ENSG00000143799	PARP1	3.18e-45	2.72e-43
ENSG00000133816	MICAL2	7.94e-45	6.76e-43
ENSG00000157654	PALM2-AKAP2	1.26e-44	1.07e-42
ENSG00000135902	CHRND	1.28e-44	1.08e-42
ENSG00000145555	MYO10	1.45e-44	1.22e-42
ENSG00000108771	DHX58	1.51e-44	1.26e-42
ENSG00000013297	CLDN11	1.81e-44	1.51e-42
ENSG00000164733	CTSB	2.76e-44	2.29e-42
ENSG00000123384	LRP1	2.93e-44	2.43e-42
ENSG00000276043	UHRF1	3.1e-44	2.55e-42
ENSG00000171345	KRT19	7.85e-44	6.44e-42
ENSG00000143847	PPFIA4	1.67e-43	1.37e-41
ENSG00000182667	NTM	1.97e-43	1.6e-41
ENSG00000181381	DDX60L	2.09e-43	1.69e-41
ENSG00000115414	FN1	2.22e-43	1.79e-41
ENSG00000130635	COL5A1	2.45e-43	1.96e-41
ENSG00000167600	CYP2S1	2.44e-43	1.96e-41
ENSG00000197860	SGTB	2.59e-43	2.07e-41
ENSG00000167779	IGFBP6	3.46e-43	2.75e-41
ENSG00000152778	IFIT5	3.93e-43	3.1e-41
ENSG00000125538	IL1B	3.99e-43	3.15e-41
ENSG00000173559	NABP1	6.92e-43	5.43e-41
ENSG00000105401	CDC37	8.28e-43	6.47e-41
ENSG00000182718	ANXA2	1.02e-42	7.92e-41
ENSG00000240065	PSMB9	1.23e-42	9.56e-41
ENSG00000126368	NR1D1	1.47e-42	1.13e-40
ENSG00000160710	ADAR	4.85e-42	3.73e-40
ENSG00000119922	IFIT2	6.62e-42	5.07e-40
ENSG00000132274	TRIM22	9.18e-42	7.01e-40
ENSG00000187608	ISG15	1.01e-41	7.7e-40
ENSG00000197702	PARVA	1.2e-41	9.08e-40
ENSG00000132718	SYT11	1.72e-41	1.3e-39
ENSG00000184900	SUMO3	1.9e-41	1.42e-39
ENSG00000130589	HELZ2	2.03e-41	1.52e-39
ENSG00000113070	HBEGF	3.06e-41	2.28e-39
ENSG00000132780	NASP	4.67e-41	3.47e-39
ENSG00000146966	DENND2A	4.8e-41	3.56e-39
ENSG00000003989	SLC7A2	8.49e-41	6.26e-39
ENSG00000129038	LOXL1	1.06e-40	7.8e-39
ENSG00000114554	PLXNA1	1.15e-40	8.41e-39
ENSG00000002549	LAP3	1.26e-40	9.22e-39
ENSG00000136068	FLNB	1.48e-40	1.07e-38
ENSG00000153976	HS3ST3A1	1.81e-40	1.31e-38
ENSG00000113083	LOX	2.24e-40	1.61e-38
ENSG00000143933	CALM2	2.93e-40	2.1e-38
ENSG00000162630	B3GALT2	4.03e-40	2.88e-38
ENSG00000109861	CTSC	4.99e-40	3.56e-38
ENSG00000140464	PML	6.44e-40	4.58e-38
ENSG00000100201	DDX17	6.55e-40	4.64e-38
ENSG00000072501	SMC1A	6.94e-40	4.9e-38
ENSG00000022267	FHL1	7.42e-40	5.22e-38
ENSG00000076248	UNG	1.02e-39	7.16e-38
ENSG00000131737	KRT34	1.63e-39	1.14e-37
ENSG00000154319	FAM167A	1.66e-39	1.16e-37
ENSG00000111674	ENO2	1.91e-39	1.32e-37
ENSG00000188229	TUBB4B	2.01e-39	1.39e-37
ENSG00000271503	CCL5	2.33e-39	1.61e-37
ENSG00000235385	GS1-600G8.5	5.66e-39	3.89e-37
ENSG00000124126	PREX1	6.67e-39	4.56e-37
ENSG00000187957	DNER	1.12e-38	7.61e-37
ENSG00000162909	CAPN2	1.75e-38	1.19e-36
ENSG00000168487	BMP1	1.81e-38	1.22e-36
ENSG00000104320	NBN	2.22e-38	1.5e-36
ENSG00000115461	IGFBP5	2.36e-38	1.59e-36
ENSG00000034152	MAP2K3	2.69e-38	1.8e-36
ENSG00000160285	LSS	3.95e-38	2.64e-36
ENSG00000143067	ZNF697	4.33e-38	2.88e-36
ENSG00000121895	TMEM156	4.48e-38	2.97e-36
ENSG00000123080	CDKN2C	4.95e-38	3.27e-36
ENSG00000100403	ZC3H7B	5.59e-38	3.68e-36
ENSG00000146112	PPP1R18	5.75e-38	3.77e-36
ENSG00000161011	SQSTM1	5.78e-38	3.78e-36
ENSG00000072310	SREBF1	5.97e-38	3.89e-36
ENSG00000172936	MYD88	6.85e-38	4.45e-36
ENSG00000116604	MEF2D	7.42e-38	4.81e-36
ENSG00000073756	PTGS2	7.61e-38	4.92e-36
ENSG00000164104	HMGB2	7.9e-38	5.09e-36
ENSG00000113721	PDGFRB	1.1e-37	7.07e-36
ENSG00000151835	SACS	1.26e-37	8.07e-36
ENSG00000171766	GATM	1.28e-37	8.18e-36
ENSG00000126709	IFI6	1.39e-37	8.81e-36
ENSG00000157657	ZNF618	1.78e-37	1.13e-35
ENSG00000122515	ZMIZ2	2.58e-37	1.63e-35
ENSG00000255248	RP11-166D19.1	2.63e-37	1.66e-35
ENSG00000168461	RAB31	2.94e-37	1.85e-35
ENSG00000169213	RAB3B	3.13e-37	1.96e-35
ENSG00000099956	SMARCB1	3.86e-37	2.41e-35
ENSG00000180914	OXTR	3.99e-37	2.48e-35
ENSG00000119917	IFIT3	4.02e-37	2.49e-35
ENSG00000131236	CAP1	4.39e-37	2.71e-35
ENSG00000231925	TAPBP	4.63e-37	2.85e-35
ENSG00000236453	AC003092.1	6.2e-37	3.81e-35
ENSG00000081041	CXCL2	1.21e-36	7.39e-35
ENSG00000087116	ADAMTS2	2.54e-36	1.55e-34
ENSG00000168621	GDNF	2.68e-36	1.63e-34
ENSG00000159176	CSRP1	2.83e-36	1.71e-34
ENSG00000029534	ANK1	2.97e-36	1.8e-34
ENSG00000102802	MEDAG	3.02e-36	1.82e-34
ENSG00000163939	PBRM1	3.17e-36	1.9e-34
ENSG00000197724	PHF2	4.09e-36	2.45e-34
ENSG00000103647	CORO2B	5.64e-36	3.37e-34
ENSG00000076706	MCAM	5.73e-36	3.41e-34
ENSG00000128595	CALU	8.61e-36	5.11e-34
ENSG00000236882	LINC01554	9.42e-36	5.57e-34
ENSG00000100644	HIF1A	1.1e-35	6.5e-34
ENSG00000186815	TPCN1	1.31e-35	7.72e-34
ENSG00000078401	EDN1	1.42e-35	8.33e-34
ENSG00000103740	ACSBG1	1.77e-35	1.04e-33
ENSG00000008118	CAMK1G	1.92e-35	1.12e-33
ENSG00000144354	CDCA7	2.26e-35	1.31e-33
ENSG00000120802	TMPO	3.47e-35	2.01e-33
ENSG00000138434	SSFA2	3.5e-35	2.03e-33
ENSG00000278540	ACACA	4.25e-35	2.45e-33
ENSG00000112378	PERP	4.79e-35	2.75e-33
ENSG00000184979	USP18	4.88e-35	2.8e-33
ENSG00000171867	PRNP	5.54e-35	3.17e-33
ENSG00000112186	CAP2	7.19e-35	4.1e-33
ENSG00000164442	CITED2	8.89e-35	5.05e-33
ENSG00000163359	COL6A3	9.52e-35	5.39e-33
ENSG00000152784	PRDM8	1.02e-34	5.74e-33
ENSG00000169105	CHST14	1.09e-34	6.15e-33
ENSG00000140950	TLDC1	1.24e-34	6.94e-33
ENSG00000142733	MAP3K6	1.86e-34	1.04e-32
ENSG00000013588	GPRC5A	4.33e-34	2.42e-32
ENSG00000185112	FAM43A	4.37e-34	2.43e-32
ENSG00000005238	FAM214B	4.94e-34	2.74e-32
ENSG00000148154	UGCG	5.66e-34	3.13e-32
ENSG00000075711	DLG1	1.04e-33	5.72e-32
ENSG00000197046	SIGLEC15	1.04e-33	5.72e-32
ENSG00000105486	LIG1	1.04e-33	5.72e-32
ENSG00000134954	ETS1	2.48e-33	1.36e-31
ENSG00000140526	ABHD2	2.51e-33	1.37e-31
ENSG00000124191	TOX2	2.89e-33	1.57e-31
ENSG00000225614	ZNF469	3.49e-33	1.9e-31
ENSG00000164741	DLC1	4.49e-33	2.43e-31
ENSG00000067064	IDI1	7.04e-33	3.8e-31
ENSG00000095319	NUP188	7.66e-33	4.13e-31
ENSG00000127920	GNG11	1e-32	5.38e-31
ENSG00000146729	GBAS	1.03e-32	5.5e-31
ENSG00000118898	PPL	1.05e-32	5.62e-31
ENSG00000165102	HGSNAT	1.11e-32	5.91e-31
ENSG00000169174	PCSK9	1.27e-32	6.73e-31
ENSG00000140853	NLRC5	1.39e-32	7.37e-31
ENSG00000168016	TRANK1	1.81e-32	9.58e-31
ENSG00000175352	NRIP3	1.82e-32	9.61e-31
ENSG00000133657	ATP13A3	1.89e-32	9.95e-31
ENSG00000006118	TMEM132A	1.98e-32	1.04e-30
ENSG00000178252	WDR6	2.36e-32	1.23e-30
ENSG00000185567	AHNAK2	2.49e-32	1.3e-30
ENSG00000105993	DNAJB6	3.46e-32	1.8e-30
ENSG00000112984	KIF20A	3.51e-32	1.82e-30
ENSG00000145715	RASA1	3.84e-32	1.99e-30
ENSG00000089159	PXN	4.26e-32	2.2e-30
ENSG00000122862	SRGN	6.53e-32	3.36e-30
ENSG00000134321	RSAD2	6.78e-32	3.47e-30
ENSG00000141736	ERBB2	6.77e-32	3.47e-30
ENSG00000130402	ACTN4	6.96e-32	3.55e-30
ENSG00000087074	PPP1R15A	7.65e-32	3.9e-30
ENSG00000108179	PPIF	1.68e-31	8.54e-30
ENSG00000120129	DUSP1	1.73e-31	8.77e-30
ENSG00000106089	STX1A	1.76e-31	8.89e-30
ENSG00000167767	KRT80	1.84e-31	9.29e-30
ENSG00000175040	CHST2	2.5e-31	1.26e-29
ENSG00000026559	KCNG1	2.61e-31	1.31e-29
ENSG00000101412	E2F1	2.94e-31	1.47e-29
ENSG00000130203	APOE	5.64e-31	2.82e-29
ENSG00000119906	FAM178A	6.77e-31	3.37e-29
ENSG00000134326	CMPK2	7.56e-31	3.75e-29
ENSG00000173210	ABLIM3	8.44e-31	4.18e-29
ENSG00000110880	CORO1C	8.94e-31	4.42e-29
ENSG00000111913	FAM65B	1.09e-30	5.38e-29
ENSG00000054654	SYNE2	1.22e-30	6.02e-29
ENSG00000114270	COL7A1	1.25e-30	6.15e-29
ENSG00000164307	ERAP1	1.64e-30	8.01e-29
ENSG00000070961	ATP2B1	1.9e-30	9.29e-29
ENSG00000122694	GLIPR2	1.98e-30	9.63e-29
ENSG00000117226	GBP3	2.1e-30	1.02e-28
ENSG00000106868	SUSD1	2.25e-30	1.09e-28
ENSG00000075785	RAB7A	2.67e-30	1.29e-28
ENSG00000247556	OIP5-AS1	3.26e-30	1.57e-28
ENSG00000091409	ITGA6	3.68e-30	1.77e-28
ENSG00000263001	GTF2I	3.81e-30	1.83e-28
ENSG00000169255	B3GALNT1	4.33e-30	2.07e-28
ENSG00000116285	ERRFI1	4.42e-30	2.11e-28
ENSG00000130517	PGPEP1	4.8e-30	2.29e-28
ENSG00000087303	NID2	5.24e-30	2.49e-28
ENSG00000135114	OASL	5.32e-30	2.52e-28
ENSG00000187720	THSD4	5.98e-30	2.83e-28
ENSG00000132530	XAF1	7.68e-30	3.62e-28
ENSG00000204264	PSMB8	9.46e-30	4.45e-28
ENSG00000068079	IFI35	1.03e-29	4.81e-28
ENSG00000164400	CSF2	1.08e-29	5.07e-28
ENSG00000115758	ODC1	1.25e-29	5.83e-28
ENSG00000142910	TINAGL1	1.29e-29	6.01e-28
ENSG00000167900	TK1	1.58e-29	7.35e-28
ENSG00000180209	MYLPF	1.59e-29	7.37e-28
ENSG00000138080	EMILIN1	1.81e-29	8.39e-28
ENSG00000265808	SEC22B	1.94e-29	8.97e-28
ENSG00000152952	PLOD2	2.13e-29	9.82e-28
ENSG00000154864	PIEZO2	2.51e-29	1.16e-27
ENSG00000166592	RRAD	3.3e-29	1.51e-27
ENSG00000196968	FUT11	3.36e-29	1.54e-27
ENSG00000111897	SERINC1	3.48e-29	1.59e-27
ENSG00000164308	ERAP2	4e-29	1.82e-27
ENSG00000185201	IFITM2	5.07e-29	2.3e-27
ENSG00000094916	CBX5	5.24e-29	2.37e-27
ENSG00000111335	OAS2	5.24e-29	2.37e-27
ENSG00000186470	BTN3A2	5.77e-29	2.6e-27
ENSG00000044090	CUL7	7.67e-29	3.45e-27
ENSG00000152104	PTPN14	8.38e-29	3.76e-27
ENSG00000170989	S1PR1	8.94e-29	4.01e-27
ENSG00000185880	TRIM69	9.87e-29	4.41e-27
ENSG00000240694	PNMA2	1.19e-28	5.3e-27
ENSG00000123416	TUBA1B	1.31e-28	5.83e-27
ENSG00000101782	RIOK3	1.32e-28	5.85e-27
ENSG00000073111	MCM2	1.33e-28	5.89e-27
ENSG00000133030	MPRIP	1.62e-28	7.15e-27
ENSG00000157601	MX1	1.85e-28	8.18e-27
ENSG00000171621	SPSB1	2.05e-28	9.04e-27
ENSG00000140105	WARS	2.12e-28	9.33e-27
ENSG00000172927	MYEOV	2.19e-28	9.62e-27
ENSG00000139178	C1RL	2.34e-28	1.03e-26
ENSG00000163320	CGGBP1	2.86e-28	1.25e-26
ENSG00000085719	CPNE3	2.93e-28	1.28e-26
ENSG00000122642	FKBP9	3.19e-28	1.38e-26
ENSG00000112992	NNT	4.36e-28	1.89e-26
ENSG00000169908	TM4SF1	5.51e-28	2.38e-26
ENSG00000133466	C1QTNF6	6.88e-28	2.97e-26
ENSG00000187837	HIST1H1C	7.09e-28	3.05e-26
ENSG00000131153	GINS2	9.77e-28	4.2e-26
ENSG00000165917	RAPSN	1.12e-27	4.81e-26
ENSG00000146648	EGFR	1.22e-27	5.23e-26
ENSG00000141682	PMAIP1	1.28e-27	5.45e-26
ENSG00000147454	SLC25A37	1.56e-27	6.63e-26
ENSG00000140379	BCL2A1	1.71e-27	7.27e-26
ENSG00000173402	DAG1	1.72e-27	7.27e-26
ENSG00000005339	CREBBP	1.81e-27	7.65e-26
ENSG00000136167	LCP1	2.1e-27	8.87e-26
ENSG00000196547	MAN2A2	2.15e-27	9.08e-26
ENSG00000168394	TAP1	2.17e-27	9.12e-26
ENSG00000124762	CDKN1A	2.38e-27	1e-25
ENSG00000196730	DAPK1	2.45e-27	1.02e-25
ENSG00000230330	HMGN2P3	2.69e-27	1.13e-25
ENSG00000150594	ADRA2A	3.33e-27	1.39e-25
ENSG00000129562	DAD1	4.14e-27	1.72e-25
ENSG00000157456	CCNB2	4.28e-27	1.78e-25
ENSG00000141959	PFKL	4.33e-27	1.79e-25
ENSG00000150093	ITGB1	4.69e-27	1.94e-25
ENSG00000100612	DHRS7	4.96e-27	2.05e-25
ENSG00000104419	NDRG1	5.25e-27	2.16e-25
ENSG00000135631	RAB11FIP5	6.54e-27	2.69e-25
ENSG00000151012	SLC7A11	6.73e-27	2.76e-25
ENSG00000143324	XPR1	7.47e-27	3.06e-25
ENSG00000095303	PTGS1	7.89e-27	3.22e-25
ENSG00000138600	SPPL2A	7.9e-27	3.22e-25
ENSG00000119673	ACOT2	9.74e-27	3.96e-25
ENSG00000128564	VGF	9.9e-27	4.02e-25
ENSG00000142279	WTIP	1.16e-26	4.7e-25
ENSG00000147872	PLIN2	1.44e-26	5.81e-25
ENSG00000128951	DUT	1.99e-26	8.02e-25
ENSG00000106785	TRIM14	2.32e-26	9.33e-25
ENSG00000010030	ETV7	2.42e-26	9.71e-25
ENSG00000237686	RP5-1120P11.1	2.43e-26	9.73e-25
ENSG00000142089	IFITM3	2.43e-26	9.73e-25
ENSG00000260807	RP11-161M6.2	2.54e-26	1.01e-24
ENSG00000182197	EXT1	2.7e-26	1.08e-24
ENSG00000213626	LBH	3.01e-26	1.2e-24
ENSG00000072041	SLC6A15	3.25e-26	1.29e-24
ENSG00000104833	TUBB4A	3.57e-26	1.42e-24
ENSG00000101639	CEP192	3.61e-26	1.43e-24
ENSG00000163975	MFI2	3.66e-26	1.44e-24
ENSG00000135916	ITM2C	4.44e-26	1.75e-24
ENSG00000185963	BICD2	4.47e-26	1.76e-24
ENSG00000108219	TSPAN14	4.92e-26	1.93e-24
ENSG00000104518	GSDMD	4.99e-26	1.95e-24
ENSG00000041982	TNC	5.72e-26	2.23e-24
ENSG00000116062	MSH6	6.19e-26	2.41e-24
ENSG00000119630	PGF	6.69e-26	2.6e-24
ENSG00000111731	C2CD5	8.02e-26	3.11e-24
ENSG00000164161	HHIP	9.01e-26	3.49e-24
ENSG00000099284	H2AFY2	9.47e-26	3.66e-24
ENSG00000104635	SLC39A14	9.58e-26	3.7e-24
ENSG00000145390	USP53	9.87e-26	3.8e-24
ENSG00000154237	LRRK1	1.06e-25	4.06e-24
ENSG00000172164	SNTB1	1.06e-25	4.07e-24
ENSG00000105971	CAV2	1.15e-25	4.4e-24
ENSG00000125827	TMX4	1.15e-25	4.4e-24
ENSG00000239474	KLHL41	1.19e-25	4.54e-24
ENSG00000141526	SLC16A3	1.21e-25	4.61e-24
ENSG00000137507	LRRC32	1.22e-25	4.63e-24
ENSG00000163565	IFI16	1.27e-25	4.81e-24
ENSG00000075218	GTSE1	1.39e-25	5.25e-24
ENSG00000132434	LANCL2	1.62e-25	6.13e-24
ENSG00000163453	IGFBP7	1.95e-25	7.35e-24
ENSG00000138835	RGS3	2.1e-25	7.92e-24
ENSG00000147394	ZNF185	2.39e-25	8.98e-24
ENSG00000137959	IFI44L	3.29e-25	1.23e-23
ENSG00000120437	ACAT2	3.31e-25	1.24e-23
ENSG00000092010	PSME1	3.98e-25	1.49e-23
ENSG00000115963	RND3	4.35e-25	1.62e-23
ENSG00000124006	OBSL1	4.55e-25	1.69e-23
ENSG00000140941	MAP1LC3B	4.67e-25	1.73e-23
ENSG00000175832	ETV4	4.7e-25	1.74e-23
ENSG00000160049	DFFA	5.12e-25	1.9e-23
ENSG00000144040	SFXN5	5.89e-25	2.18e-23
ENSG00000180730	SHISA2	6.42e-25	2.37e-23
ENSG00000156011	PSD3	6.77e-25	2.49e-23
ENSG00000173950	XXYLT1	8.27e-25	3.04e-23
ENSG00000135318	NT5E	8.54e-25	3.13e-23
ENSG00000143479	DYRK3	8.67e-25	3.17e-23
ENSG00000115008	IL1A	9.12e-25	3.33e-23
ENSG00000139629	GALNT6	1.07e-24	3.91e-23
ENSG00000140945	CDH13	1.13e-24	4.11e-23
ENSG00000125753	VASP	1.31e-24	4.74e-23
ENSG00000053438	NNAT	1.46e-24	5.28e-23
ENSG00000164543	STK17A	1.49e-24	5.39e-23
ENSG00000197081	IGF2R	1.62e-24	5.86e-23
ENSG00000247315	ZCCHC3	1.99e-24	7.17e-23
ENSG00000115756	HPCAL1	2.22e-24	7.99e-23
ENSG00000234745	HLA-B	2.34e-24	8.41e-23
ENSG00000086475	SEPHS1	2.71e-24	9.71e-23
ENSG00000005513	SOX8	2.95e-24	1.06e-22
ENSG00000164932	CTHRC1	3.01e-24	1.08e-22
ENSG00000073008	PVR	3.03e-24	1.08e-22
ENSG00000162618	ELTD1	3.25e-24	1.16e-22
ENSG00000168077	SCARA3	3.34e-24	1.19e-22
ENSG00000186174	BCL9L	3.87e-24	1.37e-22
ENSG00000115129	TP53I3	4.08e-24	1.45e-22
ENSG00000226380	AC058791.1	4.13e-24	1.46e-22
ENSG00000136492	BRIP1	5.17e-24	1.82e-22
ENSG00000133026	MYH10	5.28e-24	1.86e-22
ENSG00000161618	ALDH16A1	5.88e-24	2.07e-22
ENSG00000087086	FTL	5.95e-24	2.09e-22
ENSG00000172123	SLFN12	6.69e-24	2.34e-22
ENSG00000139266	2020-03-09	7.2e-24	2.52e-22
ENSG00000111371	SLC38A1	7.39e-24	2.58e-22
ENSG00000172716	SLFN11	7.71e-24	2.69e-22
ENSG00000168268	NT5DC2	8.08e-24	2.81e-22
ENSG00000115267	IFIH1	1.01e-23	3.51e-22
ENSG00000138772	ANXA3	1.06e-23	3.67e-22
ENSG00000123094	RASSF8	1.37e-23	4.76e-22
ENSG00000136783	NIPSNAP3A	1.72e-23	5.93e-22
ENSG00000257219	RP11-54A9.1	1.79e-23	6.16e-22
ENSG00000179750	APOBEC3B	2.04e-23	7.04e-22
ENSG00000101003	GINS1	2.58e-23	8.86e-22
ENSG00000123143	PKN1	2.78e-23	9.55e-22
ENSG00000108639	SYNGR2	2.81e-23	9.64e-22
ENSG00000135919	SERPINE2	2.98e-23	1.02e-21
ENSG00000119950	MXI1	3.29e-23	1.12e-21
ENSG00000160094	ZNF362	3.33e-23	1.13e-21
ENSG00000134668	SPOCD1	4.43e-23	1.51e-21
ENSG00000183696	UPP1	4.71e-23	1.6e-21
ENSG00000128591	FLNC	4.78e-23	1.62e-21
ENSG00000197102	DYNC1H1	4.95e-23	1.68e-21
ENSG00000136720	HS6ST1	5.19e-23	1.75e-21
ENSG00000125398	SOX9	6.13e-23	2.07e-21
ENSG00000166801	FAM111A	6.28e-23	2.12e-21
ENSG00000146376	ARHGAP18	6.39e-23	2.15e-21
ENSG00000105887	MTPN	7.3e-23	2.45e-21
ENSG00000106537	TSPAN13	7.58e-23	2.53e-21
ENSG00000160310	PRMT2	7.58e-23	2.53e-21
ENSG00000178104	PDE4DIP	8.38e-23	2.8e-21
ENSG00000108424	KPNB1	8.45e-23	2.82e-21
ENSG00000141002	TCF25	9.07e-23	3.02e-21
ENSG00000141934	PPAP2C	9.17e-23	3.05e-21
ENSG00000105738	SIPA1L3	9.85e-23	3.27e-21
ENSG00000136147	PHF11	1.15e-22	3.81e-21
ENSG00000133321	RARRES3	1.36e-22	4.49e-21
ENSG00000065000	AP3D1	1.41e-22	4.64e-21
ENSG00000143248	RGS5	1.43e-22	4.7e-21
ENSG00000006652	IFRD1	1.46e-22	4.8e-21
ENSG00000055332	EIF2AK2	1.53e-22	5.01e-21
ENSG00000140545	MFGE8	1.55e-22	5.08e-21
ENSG00000143442	POGZ	1.66e-22	5.43e-21
ENSG00000122591	FAM126A	1.74e-22	5.68e-21
ENSG00000096070	BRPF3	1.78e-22	5.8e-21
ENSG00000107372	ZFAND5	1.8e-22	5.85e-21
ENSG00000072071	LPHN1	1.84e-22	5.98e-21
ENSG00000140682	TGFB1I1	1.9e-22	6.18e-21
ENSG00000166938	DIS3L	2.02e-22	6.55e-21
ENSG00000164342	TLR3	2.14e-22	6.93e-21
ENSG00000140450	ARRDC4	2.2e-22	7.09e-21
ENSG00000054282	SDCCAG8	2.25e-22	7.25e-21
ENSG00000180198	RCC1	2.5e-22	8.06e-21
ENSG00000132256	TRIM5	2.74e-22	8.8e-21
ENSG00000250748	RP11-230G5.2	3.13e-22	1.01e-20
ENSG00000186340	THBS2	3.38e-22	1.08e-20
ENSG00000101955	SRPX	3.42e-22	1.09e-20
ENSG00000204138	PHACTR4	3.45e-22	1.1e-20
ENSG00000096433	ITPR3	3.46e-22	1.1e-20
ENSG00000059758	CDK17	3.51e-22	1.12e-20
ENSG00000132386	SERPINF1	3.52e-22	1.12e-20
ENSG00000113140	SPARC	3.79e-22	1.2e-20
ENSG00000188643	S100A16	3.91e-22	1.24e-20
ENSG00000114982	KANSL3	4.52e-22	1.43e-20
ENSG00000157168	NRG1	6.68e-22	2.11e-20
ENSG00000111801	BTN3A3	7.06e-22	2.23e-20
ENSG00000100461	RBM23	8.97e-22	2.82e-20
ENSG00000204262	COL5A2	9.15e-22	2.87e-20
ENSG00000148175	STOM	9.87e-22	3.1e-20
ENSG00000170421	KRT8	9.93e-22	3.11e-20
ENSG00000026950	BTN3A1	1.03e-21	3.22e-20
ENSG00000181019	NQO1	1.03e-21	3.23e-20
ENSG00000146038	DCDC2	1.33e-21	4.16e-20
ENSG00000198805	PNP	1.34e-21	4.16e-20
ENSG00000164761	TNFRSF11B	1.41e-21	4.39e-20
ENSG00000183337	BCOR	1.56e-21	4.84e-20
ENSG00000168918	INPP5D	1.63e-21	5.04e-20
ENSG00000147526	TACC1	1.75e-21	5.43e-20
ENSG00000064666	CNN2	1.8e-21	5.56e-20
ENSG00000107798	LIPA	1.83e-21	5.65e-20
ENSG00000168874	ATOH8	2.06e-21	6.33e-20
ENSG00000023171	GRAMD1B	2.32e-21	7.14e-20
ENSG00000170498	KISS1	2.4e-21	7.36e-20
ENSG00000164916	FOXK1	2.81e-21	8.62e-20
ENSG00000117632	STMN1	3.14e-21	9.61e-20
ENSG00000137312	FLOT1	3.25e-21	9.91e-20
ENSG00000138119	MYOF	3.37e-21	1.03e-19
ENSG00000067057	PFKP	3.38e-21	1.03e-19
ENSG00000119865	CNRIP1	3.81e-21	1.16e-19
ENSG00000124145	SDC4	3.97e-21	1.2e-19
ENSG00000106772	PRUNE2	3.99e-21	1.21e-19
ENSG00000169129	AFAP1L2	4.33e-21	1.31e-19
ENSG00000203727	SAMD5	4.64e-21	1.4e-19
ENSG00000105011	ASF1B	4.82e-21	1.45e-19
ENSG00000070495	JMJD6	4.96e-21	1.49e-19
ENSG00000106723	SPIN1	4.98e-21	1.5e-19
ENSG00000143401	ANP32E	5.09e-21	1.53e-19
ENSG00000101773	RBBP8	5.7e-21	1.71e-19
ENSG00000180447	GAS1	6.3e-21	1.89e-19
ENSG00000156587	UBE2L6	6.36e-21	1.9e-19
ENSG00000120306	CYSTM1	6.84e-21	2.04e-19
ENSG00000135862	LAMC1	7.07e-21	2.11e-19
ENSG00000065802	ASB1	7.96e-21	2.37e-19
ENSG00000163935	SFMBT1	8.54e-21	2.54e-19
ENSG00000118971	CCND2	8.75e-21	2.6e-19
ENSG00000184524	CEND1	1.14e-20	3.37e-19
ENSG00000104998	IL27RA	1.15e-20	3.41e-19
ENSG00000163735	CXCL5	1.16e-20	3.42e-19
ENSG00000101000	PROCR	1.29e-20	3.82e-19
ENSG00000253368	TRNP1	1.36e-20	4e-19
ENSG00000143653	SCCPDH	1.41e-20	4.15e-19
ENSG00000010292	NCAPD2	1.52e-20	4.47e-19
ENSG00000189091	SF3B3	1.52e-20	4.47e-19
ENSG00000159216	RUNX1	1.86e-20	5.45e-19
ENSG00000089127	OAS1	2.03e-20	5.92e-19
ENSG00000144485	HES6	2.06e-20	6e-19
ENSG00000152661	GJA1	2.28e-20	6.65e-19
ENSG00000120318	ARAP3	2.35e-20	6.83e-19
ENSG00000114738	MAPKAPK3	2.37e-20	6.9e-19
ENSG00000099622	CIRBP	2.41e-20	7e-19
ENSG00000146281	PM20D2	2.44e-20	7.08e-19
ENSG00000164647	STEAP1	2.52e-20	7.29e-19
ENSG00000185634	SHC4	2.67e-20	7.72e-19
ENSG00000119772	DNMT3A	3.09e-20	8.92e-19
ENSG00000197594	ENPP1	3.11e-20	8.96e-19
ENSG00000122641	INHBA	3.15e-20	9.05e-19
ENSG00000162576	MXRA8	3.41e-20	9.79e-19
ENSG00000108578	BLMH	3.52e-20	1.01e-18
ENSG00000134853	PDGFRA	4.03e-20	1.16e-18
ENSG00000067225	PKM	4.27e-20	1.22e-18
ENSG00000213949	ITGA1	4.57e-20	1.3e-18
ENSG00000125520	SLC2A4RG	4.64e-20	1.32e-18
ENSG00000079999	KEAP1	4.76e-20	1.36e-18
ENSG00000162521	RBBP4	4.79e-20	1.36e-18
ENSG00000137142	IGFBPL1	5.09e-20	1.44e-18
ENSG00000162923	WDR26	5.42e-20	1.54e-18
ENSG00000143469	SYT14	5.45e-20	1.54e-18
ENSG00000155097	ATP6V1C1	5.5e-20	1.56e-18
ENSG00000092470	WDR76	5.66e-20	1.6e-18
ENSG00000128284	APOL3	5.98e-20	1.69e-18
ENSG00000130751	NPAS1	6.17e-20	1.74e-18
ENSG00000105290	APLP1	6.19e-20	1.74e-18
ENSG00000105137	SYDE1	6.88e-20	1.93e-18
ENSG00000185650	ZFP36L1	7.19e-20	2.02e-18
ENSG00000085117	CD82	7.21e-20	2.02e-18
ENSG00000137193	PIM1	7.25e-20	2.03e-18
ENSG00000102144	PGK1	8.01e-20	2.24e-18
ENSG00000028277	POU2F2	8.12e-20	2.26e-18
ENSG00000162692	VCAM1	8.16e-20	2.27e-18
ENSG00000183255	PTTG1IP	8.35e-20	2.32e-18
ENSG00000141858	SAMD1	8.47e-20	2.35e-18
ENSG00000129255	MPDU1	9.38e-20	2.6e-18
ENSG00000113273	ARSB	1.02e-19	2.81e-18
ENSG00000054356	PTPRN	1.02e-19	2.82e-18
ENSG00000100227	POLDIP3	1.07e-19	2.96e-18
ENSG00000147650	LRP12	1.08e-19	2.97e-18
ENSG00000107282	APBA1	1.11e-19	3.04e-18
ENSG00000102317	RBM3	1.13e-19	3.11e-18
ENSG00000186591	UBE2H	1.18e-19	3.23e-18
ENSG00000100302	RASD2	1.29e-19	3.54e-18
ENSG00000185745	IFIT1	1.31e-19	3.59e-18
ENSG00000273749	CYFIP1	1.32e-19	3.6e-18
ENSG00000065308	TRAM2	1.35e-19	3.68e-18
ENSG00000172992	DCAKD	1.37e-19	3.75e-18
ENSG00000172638	EFEMP2	1.38e-19	3.76e-18
ENSG00000198176	TFDP1	1.41e-19	3.83e-18
ENSG00000132109	TRIM21	1.45e-19	3.94e-18
ENSG00000196811	CHRNG	1.56e-19	4.22e-18
ENSG00000185787	MORF4L1	1.63e-19	4.4e-18
ENSG00000154736	ADAMTS5	1.76e-19	4.75e-18
ENSG00000165672	PRDX3	1.78e-19	4.8e-18
ENSG00000092969	TGFB2	1.88e-19	5.07e-18
ENSG00000100219	XBP1	1.91e-19	5.14e-18
ENSG00000159921	GNE	1.95e-19	5.25e-18
ENSG00000166922	SCG5	2.14e-19	5.73e-18
ENSG00000103335	PIEZO1	2.14e-19	5.73e-18
ENSG00000121858	TNFSF10	2.42e-19	6.48e-18
ENSG00000172995	ARPP21	2.78e-19	7.44e-18
ENSG00000127314	RAP1B	3.12e-19	8.32e-18
ENSG00000170275	CRTAP	3.41e-19	9.11e-18
ENSG00000162337	LRP5	3.74e-19	9.97e-18
ENSG00000170624	SGCD	3.79e-19	1.01e-17
ENSG00000188895	MSL1	4.84e-19	1.29e-17
ENSG00000170381	SEMA3E	4.97e-19	1.32e-17
ENSG00000069849	ATP1B3	4.99e-19	1.32e-17
ENSG00000133110	POSTN	4.99e-19	1.32e-17
ENSG00000254986	DPP3	5.09e-19	1.35e-17
ENSG00000188112	C6orf132	5.44e-19	1.44e-17
ENSG00000197324	LRP10	5.49e-19	1.45e-17
ENSG00000256043	CTSO	5.82e-19	1.53e-17
ENSG00000114019	AMOTL2	6.23e-19	1.64e-17
ENSG00000112697	TMEM30A	6.54e-19	1.72e-17
ENSG00000137752	CASP1	6.65e-19	1.74e-17
ENSG00000023191	RNH1	7.05e-19	1.85e-17
ENSG00000083799	CYLD	7.23e-19	1.89e-17
ENSG00000189057	FAM111B	7.28e-19	1.9e-17
ENSG00000177283	FZD8	7.39e-19	1.93e-17
ENSG00000179841	AKAP5	7.49e-19	1.95e-17
ENSG00000106636	YKT6	7.64e-19	1.99e-17
ENSG00000122042	UBL3	7.83e-19	2.03e-17
ENSG00000167695	FAM57A	8.08e-19	2.1e-17
ENSG00000143375	CGN	8.11e-19	2.1e-17
ENSG00000173473	SMARCC1	8.66e-19	2.24e-17
ENSG00000065060	UHRF1BP1	9.41e-19	2.43e-17
ENSG00000131203	IDO1	9.49e-19	2.45e-17
ENSG00000171310	CHST11	1.14e-18	2.94e-17
ENSG00000134247	PTGFRN	1.26e-18	3.25e-17
ENSG00000128335	APOL2	1.32e-18	3.4e-17
ENSG00000164032	H2AFZ	1.36e-18	3.5e-17
ENSG00000115009	CCL20	1.41e-18	3.63e-17
ENSG00000133401	PDZD2	1.46e-18	3.75e-17
ENSG00000197093	GAL3ST4	1.54e-18	3.93e-17
ENSG00000166145	SPINT1	1.56e-18	3.98e-17
ENSG00000129116	PALLD	1.59e-18	4.04e-17
ENSG00000140474	ULK3	1.7e-18	4.32e-17
ENSG00000005893	LAMP2	1.71e-18	4.35e-17
ENSG00000168264	IRF2BP2	1.74e-18	4.42e-17
ENSG00000139263	LRIG3	1.84e-18	4.66e-17
ENSG00000071859	FAM50A	1.86e-18	4.72e-17
ENSG00000115561	CHMP3	1.96e-18	4.96e-17
ENSG00000250479	CHCHD10	2.02e-18	5.11e-17
ENSG00000185591	SP1	2.09e-18	5.29e-17
ENSG00000100097	LGALS1	2.22e-18	5.61e-17
ENSG00000213923	CSNK1E	2.34e-18	5.89e-17
ENSG00000180340	FZD2	2.43e-18	6.11e-17
ENSG00000139304	PTPRQ	2.61e-18	6.56e-17
ENSG00000000971	CFH	2.75e-18	6.91e-17
ENSG00000172403	SYNPO2	3.21e-18	8.03e-17
ENSG00000184898	RBM43	3.78e-18	9.46e-17
ENSG00000158109	TPRG1L	3.8e-18	9.48e-17
ENSG00000187800	PEAR1	4.07e-18	1.02e-16
ENSG00000186862	PDZD7	4.11e-18	1.02e-16
ENSG00000083290	ULK2	4.14e-18	1.03e-16
ENSG00000103544	C16orf62	4.21e-18	1.05e-16
ENSG00000049323	LTBP1	4.58e-18	1.14e-16
ENSG00000186854	TRABD2A	4.68e-18	1.16e-16
ENSG00000108312	UBTF	4.74e-18	1.17e-16
ENSG00000131116	ZNF428	4.83e-18	1.2e-16
ENSG00000058085	LAMC2	4.89e-18	1.21e-16
ENSG00000113583	C5orf15	4.96e-18	1.22e-16
ENSG00000038210	PI4K2B	5.28e-18	1.3e-16
ENSG00000242265	PEG10	6.23e-18	1.53e-16
ENSG00000105613	MAST1	6.31e-18	1.55e-16
ENSG00000166508	MCM7	6.35e-18	1.56e-16
ENSG00000133961	NUMB	6.42e-18	1.57e-16
ENSG00000141574	SECTM1	6.89e-18	1.69e-16
ENSG00000146834	MEPCE	7.35e-18	1.8e-16
ENSG00000137965	IFI44	7.9e-18	1.93e-16
ENSG00000167522	ANKRD11	8.01e-18	1.95e-16
ENSG00000126247	CAPNS1	8.14e-18	1.98e-16
ENSG00000100139	MICALL1	8.17e-18	1.99e-16
ENSG00000074410	CA12	8.63e-18	2.1e-16
ENSG00000155980	KIF5A	8.8e-18	2.14e-16
ENSG00000182287	AP1S2	8.87e-18	2.15e-16
ENSG00000156110	ADK	9.08e-18	2.2e-16
ENSG00000076382	SPAG5	9.35e-18	2.26e-16
ENSG00000180304	OAZ2	9.47e-18	2.29e-16
ENSG00000120889	TNFRSF10B	9.8e-18	2.36e-16
ENSG00000154146	NRGN	1.04e-17	2.51e-16
ENSG00000189060	H1F0	1.07e-17	2.57e-16
ENSG00000169905	TOR1AIP2	1.09e-17	2.61e-16
ENSG00000094631	HDAC6	1.16e-17	2.78e-16
ENSG00000162614	NEXN	1.2e-17	2.87e-16
ENSG00000105355	PLIN3	1.25e-17	2.98e-16
ENSG00000125841	NRSN2	1.26e-17	3.02e-16
ENSG00000197380	DACT3	1.29e-17	3.09e-16
ENSG00000136159	NUDT15	1.38e-17	3.28e-16
ENSG00000101057	MYBL2	1.38e-17	3.28e-16
ENSG00000240891	PLCXD2	1.46e-17	3.48e-16
ENSG00000162607	USP1	1.51e-17	3.58e-16
ENSG00000164176	EDIL3	1.55e-17	3.67e-16
ENSG00000170542	SERPINB9	1.62e-17	3.85e-16
ENSG00000070778	PTPN21	1.65e-17	3.91e-16
ENSG00000175550	DRAP1	1.98e-17	4.68e-16
ENSG00000108797	CNTNAP1	2.02e-17	4.78e-16
ENSG00000136813	KIAA0368	2.04e-17	4.83e-16
ENSG00000107263	RAPGEF1	2.1e-17	4.94e-16
ENSG00000256235	SMIM3	2.23e-17	5.27e-16
ENSG00000008441	NFIX	2.24e-17	5.27e-16
ENSG00000135045	C9orf40	2.67e-17	6.27e-16
ENSG00000109586	GALNT7	2.7e-17	6.33e-16
ENSG00000124160	NCOA5	2.7e-17	6.33e-16
ENSG00000161681	SHANK1	2.77e-17	6.48e-16
ENSG00000175920	DOK7	2.85e-17	6.66e-16
ENSG00000164619	BMPER	2.85e-17	6.66e-16
ENSG00000100242	SUN2	2.92e-17	6.83e-16
ENSG00000278259	MYO19	2.98e-17	6.93e-16
ENSG00000171456	ASXL1	2.97e-17	6.93e-16
ENSG00000112977	DAP	3.06e-17	7.12e-16
ENSG00000096060	FKBP5	3.11e-17	7.22e-16
ENSG00000156802	ATAD2	3.12e-17	7.25e-16
ENSG00000083857	FAT1	3.17e-17	7.35e-16
ENSG00000154447	SH3RF1	3.82e-17	8.85e-16
ENSG00000114450	GNB4	3.88e-17	8.98e-16
ENSG00000124767	GLO1	3.93e-17	9.06e-16
ENSG00000198624	CCDC69	3.93e-17	9.07e-16
ENSG00000164808	SPIDR	4.01e-17	9.23e-16
ENSG00000106991	ENG	4.01e-17	9.23e-16
ENSG00000165949	IFI27	4.09e-17	9.4e-16
ENSG00000132128	LRRC41	4.23e-17	9.71e-16
ENSG00000160447	PKN3	4.29e-17	9.84e-16
ENSG00000198324	FAM109A	4.5e-17	1.03e-15
ENSG00000063660	GPC1	4.67e-17	1.07e-15
ENSG00000140262	TCF12	4.72e-17	1.08e-15
ENSG00000006432	MAP3K9	4.78e-17	1.09e-15
ENSG00000119681	LTBP2	4.84e-17	1.1e-15
ENSG00000184887	BTBD6	5.02e-17	1.14e-15
ENSG00000139278	GLIPR1	5.05e-17	1.15e-15
ENSG00000133454	MYO18B	5.13e-17	1.17e-15
ENSG00000138777	PPA2	5.45e-17	1.24e-15
ENSG00000173846	PLK3	5.62e-17	1.27e-15
ENSG00000176490	DIRAS1	5.77e-17	1.31e-15
ENSG00000159784	FAM131B	6.48e-17	1.46e-15
ENSG00000120254	MTHFD1L	6.66e-17	1.5e-15
ENSG00000165757	KIAA1462	6.7e-17	1.51e-15
ENSG00000228716	DHFR	6.93e-17	1.56e-15
ENSG00000185482	STAC3	6.98e-17	1.57e-15
ENSG00000120733	KDM3B	7.14e-17	1.61e-15
ENSG00000196363	WDR5	7.32e-17	1.64e-15
ENSG00000177606	JUN	7.34e-17	1.65e-15
ENSG00000110711	AIP	7.39e-17	1.66e-15
ENSG00000248905	FMN1	7.58e-17	1.7e-15
ENSG00000133134	BEX2	7.64e-17	1.71e-15
ENSG00000172795	DCP2	7.74e-17	1.73e-15
ENSG00000245532	NEAT1	7.89e-17	1.76e-15
ENSG00000100234	TIMP3	8.29e-17	1.85e-15
ENSG00000206337	HCP5	8.42e-17	1.87e-15
ENSG00000231924	PSG1	8.64e-17	1.92e-15
ENSG00000006468	ETV1	8.97e-17	1.99e-15
ENSG00000035862	TIMP2	9.14e-17	2.03e-15
ENSG00000150760	DOCK1	9.44e-17	2.09e-15
ENSG00000140391	TSPAN3	9.63e-17	2.13e-15
ENSG00000107404	DVL1	9.94e-17	2.2e-15
ENSG00000101096	NFATC2	1.05e-16	2.32e-15
ENSG00000196218	RYR1	1.07e-16	2.36e-15
ENSG00000187231	SESTD1	1.09e-16	2.41e-15
ENSG00000198814	GK	1.1e-16	2.42e-15
ENSG00000163946	FAM208A	1.13e-16	2.47e-15
ENSG00000135480	KRT7	1.13e-16	2.48e-15
ENSG00000140332	TLE3	1.19e-16	2.6e-15
ENSG00000188522	FAM83G	1.24e-16	2.72e-15
ENSG00000261039	RP11-417E7.2	1.32e-16	2.88e-15
ENSG00000083720	OXCT1	1.45e-16	3.17e-15
ENSG00000124702	KLHDC3	1.53e-16	3.34e-15
ENSG00000117461	PIK3R3	1.55e-16	3.39e-15
ENSG00000143816	WNT9A	1.63e-16	3.55e-15
ENSG00000135446	CDK4	1.66e-16	3.62e-15
ENSG00000106829	TLE4	1.69e-16	3.68e-15
ENSG00000114978	MOB1A	1.7e-16	3.69e-15
ENSG00000175221	MED16	1.7e-16	3.69e-15
ENSG00000053371	AKR7A2	1.88e-16	4.06e-15
ENSG00000023445	BIRC3	1.91e-16	4.14e-15
ENSG00000157216	SSBP3	1.93e-16	4.16e-15
ENSG00000010810	FYN	2.26e-16	4.88e-15
ENSG00000103145	HCFC1R1	2.28e-16	4.92e-15
ENSG00000142235	LMTK3	2.37e-16	5.11e-15
ENSG00000170144	HNRNPA3	2.41e-16	5.2e-15
ENSG00000116132	PRRX1	2.43e-16	5.23e-15
ENSG00000183486	MX2	2.45e-16	5.26e-15
ENSG00000137200	CMTR1	2.55e-16	5.48e-15
ENSG00000125503	PPP1R12C	2.66e-16	5.71e-15
ENSG00000111331	OAS3	2.94e-16	6.29e-15
ENSG00000115457	IGFBP2	3.06e-16	6.54e-15
ENSG00000033627	ATP6V0A1	3.18e-16	6.8e-15
ENSG00000163644	PPM1K	3.25e-16	6.94e-15
ENSG00000176890	TYMS	3.28e-16	7e-15
ENSG00000030304	MUSK	3.44e-16	7.33e-15
ENSG00000102804	TSC22D1	3.49e-16	7.42e-15
ENSG00000092201	SUPT16H	3.55e-16	7.53e-15
ENSG00000116001	TIA1	3.61e-16	7.66e-15
ENSG00000173744	AGFG1	3.84e-16	8.15e-15
ENSG00000105419	MEIS3	4.11e-16	8.71e-15
ENSG00000140465	CYP1A1	4.2e-16	8.89e-15
ENSG00000171940	ZNF217	4.29e-16	9.07e-15
ENSG00000135749	PCNXL2	4.47e-16	9.45e-15
ENSG00000067082	KLF6	4.5e-16	9.49e-15
ENSG00000103994	ZNF106	4.51e-16	9.5e-15
ENSG00000110697	PITPNM1	4.54e-16	9.56e-15
ENSG00000081791	KIAA0141	4.57e-16	9.62e-15
ENSG00000143390	RFX5	4.61e-16	9.68e-15
ENSG00000143222	UFC1	4.85e-16	1.02e-14
ENSG00000075426	FOSL2	4.87e-16	1.02e-14
ENSG00000127481	UBR4	5.01e-16	1.05e-14
ENSG00000185215	TNFAIP2	5.01e-16	1.05e-14
ENSG00000159335	PTMS	5.27e-16	1.1e-14
ENSG00000072110	ACTN1	5.38e-16	1.12e-14
ENSG00000213694	S1PR3	5.8e-16	1.21e-14
ENSG00000179163	FUCA1	5.86e-16	1.22e-14
ENSG00000012061	ERCC1	5.89e-16	1.23e-14
ENSG00000186350	RXRA	6.09e-16	1.27e-14
ENSG00000151893	CACUL1	6.14e-16	1.28e-14
ENSG00000136854	STXBP1	6.21e-16	1.29e-14
ENSG00000117597	DIEXF	6.52e-16	1.35e-14
ENSG00000160783	PMF1	6.63e-16	1.37e-14
ENSG00000135052	GOLM1	6.75e-16	1.4e-14
ENSG00000150593	PDCD4	6.81e-16	1.41e-14
ENSG00000101347	SAMHD1	6.86e-16	1.42e-14
ENSG00000115486	GGCX	7.11e-16	1.47e-14
ENSG00000144810	COL8A1	7.31e-16	1.51e-14
ENSG00000042493	CAPG	7.34e-16	1.51e-14
ENSG00000173020	ADRBK1	7.56e-16	1.55e-14
ENSG00000127995	CASD1	7.84e-16	1.61e-14
ENSG00000141569	TRIM65	7.96e-16	1.63e-14
ENSG00000142686	C1orf216	8.54e-16	1.75e-14
ENSG00000128422	KRT17	8.93e-16	1.83e-14
ENSG00000172081	MOB3A	8.99e-16	1.84e-14
ENSG00000003436	TFPI	9.24e-16	1.89e-14
ENSG00000158169	FANCC	9.71e-16	1.98e-14
ENSG00000166130	IKBIP	1.15e-15	2.35e-14
ENSG00000006016	CRLF1	1.15e-15	2.35e-14
ENSG00000164294	GPX8	1.18e-15	2.39e-14
ENSG00000088367	EPB41L1	1.18e-15	2.4e-14
ENSG00000181396	OGFOD3	1.25e-15	2.53e-14
ENSG00000184007	PTP4A2	1.3e-15	2.64e-14
ENSG00000148834	GSTO1	1.37e-15	2.77e-14
ENSG00000163531	NFASC	1.42e-15	2.86e-14
ENSG00000152518	ZFP36L2	1.49e-15	3.02e-14
ENSG00000101846	STS	1.56e-15	3.15e-14
ENSG00000122729	ACO1	1.71e-15	3.45e-14
ENSG00000132478	UNK	1.75e-15	3.53e-14
ENSG00000138867	GUCD1	1.89e-15	3.8e-14
ENSG00000126785	RHOJ	1.9e-15	3.82e-14
ENSG00000138448	ITGAV	1.91e-15	3.85e-14
ENSG00000051180	RAD51	1.94e-15	3.89e-14
ENSG00000073712	FERMT2	1.94e-15	3.9e-14
ENSG00000160932	LY6E	1.98e-15	3.97e-14
ENSG00000165671	NSD1	2e-15	4.01e-14
ENSG00000235823	OLMALINC	2.04e-15	4.08e-14
ENSG00000157613	CREB3L1	2.17e-15	4.34e-14
ENSG00000131094	C1QL1	2.31e-15	4.6e-14
ENSG00000113013	HSPA9	2.4e-15	4.78e-14
ENSG00000162998	FRZB	2.42e-15	4.81e-14
ENSG00000075223	SEMA3C	2.65e-15	5.27e-14
ENSG00000134874	DZIP1	2.8e-15	5.56e-14
ENSG00000187616	TMEM8C	2.82e-15	5.6e-14
ENSG00000005156	LIG3	2.93e-15	5.81e-14
ENSG00000182934	SRPR	3.12e-15	6.19e-14
ENSG00000106070	GRB10	3.14e-15	6.21e-14
ENSG00000133104	SPG20	3.22e-15	6.36e-14
ENSG00000117450	PRDX1	3.34e-15	6.6e-14
ENSG00000168056	LTBP3	3.44e-15	6.79e-14
ENSG00000182533	CAV3	4e-15	7.88e-14
ENSG00000131747	TOP2A	4e-15	7.88e-14
ENSG00000179134	SAMD4B	4.05e-15	7.98e-14
ENSG00000118257	NRP2	4.13e-15	8.11e-14
ENSG00000215012	C22orf29	4.24e-15	8.33e-14
ENSG00000141367	CLTC	4.37e-15	8.57e-14
ENSG00000179833	SERTAD2	4.37e-15	8.57e-14
ENSG00000197603	C5orf42	4.48e-15	8.78e-14
ENSG00000134107	BHLHE40	4.62e-15	9.03e-14
ENSG00000164949	GEM	4.68e-15	9.14e-14
ENSG00000178980	SEPW1	4.68e-15	9.14e-14
ENSG00000134070	IRAK2	4.88e-15	9.51e-14
ENSG00000105825	TFPI2	4.97e-15	9.67e-14
ENSG00000107937	GTPBP4	4.97e-15	9.67e-14
ENSG00000132589	FLOT2	5.16e-15	1e-13
ENSG00000005059	CCDC109B	5.18e-15	1.01e-13
ENSG00000101224	CDC25B	5.31e-15	1.03e-13
ENSG00000039560	RAI14	5.34e-15	1.03e-13
ENSG00000133169	BEX1	5.63e-15	1.09e-13
ENSG00000168496	FEN1	5.67e-15	1.1e-13
ENSG00000131459	GFPT2	5.7e-15	1.1e-13
ENSG00000099810	MTAP	5.89e-15	1.14e-13
ENSG00000025770	NCAPH2	6.07e-15	1.17e-13
ENSG00000169857	AVEN	6.08e-15	1.17e-13
ENSG00000134602	STK26	6.36e-15	1.22e-13
ENSG00000104881	PPP1R13L	6.76e-15	1.3e-13
ENSG00000092853	CLSPN	6.78e-15	1.3e-13
ENSG00000163348	PYGO2	6.83e-15	1.31e-13
ENSG00000112759	SLC29A1	6.98e-15	1.34e-13
ENSG00000132424	PNISR	7.02e-15	1.34e-13
ENSG00000087589	CASS4	7.61e-15	1.46e-13
ENSG00000196743	GM2A	7.77e-15	1.49e-13
ENSG00000138411	HECW2	7.99e-15	1.53e-13
ENSG00000008838	MED24	8.43e-15	1.61e-13
ENSG00000100105	PATZ1	8.61e-15	1.64e-13
ENSG00000118523	CTGF	9.07e-15	1.73e-13
ENSG00000159403	C1R	9.21e-15	1.75e-13
ENSG00000143514	TP53BP2	9.29e-15	1.76e-13
ENSG00000188486	H2AFX	9.52e-15	1.81e-13
ENSG00000171208	NETO2	9.51e-15	1.81e-13
ENSG00000126216	TUBGCP3	9.68e-15	1.83e-13
ENSG00000146216	TTBK1	1e-14	1.9e-13
ENSG00000113732	ATP6V0E1	1.02e-14	1.94e-13
ENSG00000187266	EPOR	1.03e-14	1.94e-13
ENSG00000182013	PNMAL1	1.03e-14	1.94e-13
ENSG00000163347	CLDN1	1.04e-14	1.96e-13
ENSG00000148798	INA	1.05e-14	1.98e-13
ENSG00000100292	HMOX1	1.12e-14	2.11e-13
ENSG00000023734	STRAP	1.17e-14	2.2e-13
ENSG00000169136	ATF5	1.18e-14	2.22e-13
ENSG00000144369	FAM171B	1.19e-14	2.23e-13
ENSG00000128294	TPST2	1.2e-14	2.24e-13
ENSG00000135823	STX6	1.39e-14	2.6e-13
ENSG00000140406	MESDC1	1.45e-14	2.71e-13
ENSG00000165806	CASP7	1.57e-14	2.94e-13
ENSG00000167641	PPP1R14A	1.57e-14	2.94e-13
ENSG00000167642	SPINT2	1.67e-14	3.11e-13
ENSG00000135926	TMBIM1	1.69e-14	3.15e-13
ENSG00000137807	KIF23	1.69e-14	3.16e-13
ENSG00000169299	PGM2	1.72e-14	3.21e-13
ENSG00000148400	NOTCH1	1.78e-14	3.32e-13
ENSG00000152990	GPR125	1.81e-14	3.36e-13
ENSG00000119383	PPP2R4	1.89e-14	3.51e-13
ENSG00000137770	CTDSPL2	1.93e-14	3.59e-13
ENSG00000067715	SYT1	1.94e-14	3.6e-13
ENSG00000198625	MDM4	2e-14	3.7e-13
ENSG00000177628	GBA	2.03e-14	3.75e-13
ENSG00000196642	RABL6	2.14e-14	3.96e-13
ENSG00000173068	BNC2	2.16e-14	3.99e-13
ENSG00000062716	VMP1	2.2e-14	4.05e-13
ENSG00000164692	COL1A2	2.21e-14	4.06e-13
ENSG00000182831	C16orf72	2.29e-14	4.22e-13
ENSG00000167173	C15orf39	2.41e-14	4.44e-13
ENSG00000102226	USP11	2.47e-14	4.53e-13
ENSG00000146122	DAAM2	2.66e-14	4.88e-13
ENSG00000182944	EWSR1	2.78e-14	5.09e-13
ENSG00000136830	FAM129B	2.78e-14	5.09e-13
ENSG00000166582	CENPV	2.85e-14	5.22e-13
ENSG00000155304	HSPA13	2.86e-14	5.23e-13
ENSG00000113621	TXNDC15	2.95e-14	5.38e-13
ENSG00000085185	BCORL1	2.95e-14	5.38e-13
ENSG00000205220	PSMB10	3.02e-14	5.51e-13
ENSG00000089060	SLC8B1	3.1e-14	5.65e-13
ENSG00000043143	JADE2	3.12e-14	5.67e-13
ENSG00000164221	CCDC112	3.15e-14	5.72e-13
ENSG00000023287	RB1CC1	3.18e-14	5.77e-13
ENSG00000196850	PPTC7	3.38e-14	6.13e-13
ENSG00000161896	IP6K3	3.48e-14	6.31e-13
ENSG00000164096	C4orf3	3.5e-14	6.35e-13
ENSG00000134242	PTPN22	3.81e-14	6.9e-13
ENSG00000179222	MAGED1	3.91e-14	7.07e-13
ENSG00000170365	SMAD1	4.24e-14	7.67e-13
ENSG00000140365	COMMD4	4.39e-14	7.93e-13
ENSG00000125744	RTN2	4.43e-14	7.98e-13
ENSG00000106976	DNM1	4.6e-14	8.29e-13
ENSG00000130158	DOCK6	4.62e-14	8.31e-13
ENSG00000137802	MAPKBP1	4.64e-14	8.35e-13
ENSG00000116717	GADD45A	4.8e-14	8.63e-13
ENSG00000130522	JUND	4.83e-14	8.67e-13
ENSG00000104722	NEFM	4.87e-14	8.73e-13
ENSG00000006534	ALDH3B1	4.96e-14	8.89e-13
ENSG00000010704	HFE	5.33e-14	9.54e-13
ENSG00000114166	KAT2B	5.69e-14	1.02e-12
ENSG00000179409	GEMIN4	5.7e-14	1.02e-12
ENSG00000151233	GXYLT1	6.29e-14	1.12e-12
ENSG00000066583	ISOC1	6.3e-14	1.12e-12
ENSG00000115282	TTC31	6.34e-14	1.13e-12
ENSG00000160703	NLRX1	6.47e-14	1.15e-12
ENSG00000134352	IL6ST	6.51e-14	1.16e-12
ENSG00000102081	FMR1	6.61e-14	1.17e-12
ENSG00000105662	CRTC1	6.66e-14	1.18e-12
ENSG00000166833	NAV2	7.19e-14	1.28e-12
ENSG00000210082	MT-RNR2	7.2e-14	1.28e-12
ENSG00000183715	OPCML	7.22e-14	1.28e-12
ENSG00000116171	SCP2	7.34e-14	1.3e-12
ENSG00000105605	CACNG7	7.41e-14	1.31e-12
ENSG00000176658	MYO1D	7.5e-14	1.32e-12
ENSG00000135686	KLHL36	7.8e-14	1.38e-12
ENSG00000165495	PKNOX2	7.81e-14	1.38e-12
ENSG00000242259	C22orf39	8.35e-14	1.47e-12
ENSG00000185022	MAFF	8.51e-14	1.5e-12
ENSG00000169429	CXCL8	8.6e-14	1.51e-12
ENSG00000176393	RNPEP	8.69e-14	1.53e-12
ENSG00000110104	CCDC86	8.75e-14	1.54e-12
ENSG00000141161	UNC45B	9.24e-14	1.62e-12
ENSG00000103194	USP10	9.43e-14	1.65e-12
ENSG00000120690	ELF1	9.59e-14	1.68e-12
ENSG00000100387	RBX1	9.58e-14	1.68e-12
ENSG00000103342	GSPT1	9.94e-14	1.74e-12
ENSG00000104611	SH2D4A	1.02e-13	1.79e-12
ENSG00000108468	CBX1	1.05e-13	1.83e-12
ENSG00000102054	RBBP7	1.06e-13	1.84e-12
ENSG00000131238	PPT1	1.16e-13	2.02e-12
ENSG00000147459	DOCK5	1.18e-13	2.06e-12
ENSG00000103005	USB1	1.21e-13	2.1e-12
ENSG00000165650	PDZD8	1.21e-13	2.1e-12
ENSG00000188766	SPRED3	1.25e-13	2.16e-12
ENSG00000058056	USP13	1.26e-13	2.18e-12
ENSG00000102265	TIMP1	1.32e-13	2.29e-12
ENSG00000187676	B3GALTL	1.36e-13	2.35e-12
ENSG00000182511	FES	1.41e-13	2.44e-12
ENSG00000027075	PRKCH	1.49e-13	2.58e-12
ENSG00000105323	HNRNPUL1	1.52e-13	2.63e-12
ENSG00000135333	EPHA7	1.59e-13	2.75e-12
ENSG00000168005	C11orf84	1.62e-13	2.79e-12
ENSG00000111266	DUSP16	1.8e-13	3.1e-12
ENSG00000072135	PTPN18	1.82e-13	3.14e-12
ENSG00000131435	PDLIM4	1.87e-13	3.21e-12
ENSG00000008130	NADK	1.87e-13	3.22e-12
ENSG00000177426	TGIF1	1.9e-13	3.27e-12
ENSG00000172270	BSG	1.94e-13	3.33e-12
ENSG00000141646	SMAD4	1.96e-13	3.35e-12
ENSG00000198771	RCSD1	2.05e-13	3.51e-12
ENSG00000184083	FAM120C	2.1e-13	3.59e-12
ENSG00000108823	SGCA	2.18e-13	3.72e-12
ENSG00000123091	RNF11	2.18e-13	3.72e-12
ENSG00000234456	MAGI2-AS3	2.23e-13	3.8e-12
ENSG00000186767	SPIN4	2.23e-13	3.8e-12
ENSG00000105443	CYTH2	2.26e-13	3.85e-12
ENSG00000070882	OSBPL3	2.29e-13	3.89e-12
ENSG00000093010	COMT	2.3e-13	3.91e-12
ENSG00000132475	H3F3B	2.41e-13	4.1e-12
ENSG00000169871	TRIM56	2.46e-13	4.18e-12
ENSG00000167100	SAMD14	2.47e-13	4.18e-12
ENSG00000108001	EBF3	2.67e-13	4.52e-12
ENSG00000015171	ZMYND11	2.72e-13	4.6e-12
ENSG00000145901	TNIP1	2.75e-13	4.65e-12
ENSG00000135473	PAN2	2.78e-13	4.7e-12
ENSG00000170340	B3GNT2	2.87e-13	4.85e-12
ENSG00000184470	TXNRD2	2.97e-13	5.02e-12
ENSG00000104964	AES	2.99e-13	5.04e-12
ENSG00000175137	SH3BP5L	3.03e-13	5.1e-12
ENSG00000067208	EVI5	3.07e-13	5.16e-12
ENSG00000173085	COQ2	3.08e-13	5.18e-12
ENSG00000168078	PBK	3.1e-13	5.2e-12
ENSG00000038382	TRIO	3.21e-13	5.39e-12
ENSG00000063244	U2AF2	3.33e-13	5.59e-12
ENSG00000171848	RRM2	3.34e-13	5.59e-12
ENSG00000132670	PTPRA	3.34e-13	5.59e-12
ENSG00000168291	PDHB	3.46e-13	5.78e-12
ENSG00000137288	UQCC2	3.49e-13	5.84e-12
ENSG00000149100	EIF3M	3.59e-13	5.99e-12
ENSG00000175130	MARCKSL1	3.6e-13	6.01e-12
ENSG00000196116	TDRD7	3.6e-13	6.01e-12
ENSG00000119408	NEK6	3.64e-13	6.07e-12
ENSG00000169567	HINT1	3.67e-13	6.1e-12
ENSG00000106443	PHF14	3.67e-13	6.1e-12
ENSG00000118193	KIF14	3.68e-13	6.11e-12
ENSG00000171488	LRRC8C	3.77e-13	6.26e-12
ENSG00000104823	ECH1	3.81e-13	6.32e-12
ENSG00000106333	PCOLCE	3.81e-13	6.32e-12
ENSG00000029363	BCLAF1	3.83e-13	6.34e-12
ENSG00000154310	TNIK	3.91e-13	6.47e-12
ENSG00000075618	FSCN1	3.96e-13	6.54e-12
ENSG00000174744	BRMS1	4.06e-13	6.71e-12
ENSG00000106012	IQCE	4.2e-13	6.93e-12
ENSG00000184897	H1FX	4.29e-13	7.07e-12
ENSG00000176678	FOXL1	4.46e-13	7.35e-12
ENSG00000151929	BAG3	4.56e-13	7.51e-12
ENSG00000162975	KCNF1	4.62e-13	7.6e-12
ENSG00000006459	KDM7A	4.71e-13	7.75e-12
ENSG00000144224	UBXN4	4.73e-13	7.77e-12
ENSG00000124942	AHNAK	4.74e-13	7.77e-12
ENSG00000107201	DDX58	4.74e-13	7.78e-12
ENSG00000168439	STIP1	5.11e-13	8.36e-12
ENSG00000059378	PARP12	5.11e-13	8.36e-12
ENSG00000148180	GSN	5.18e-13	8.47e-12
ENSG00000100577	GSTZ1	5.22e-13	8.52e-12
ENSG00000174705	SH3PXD2B	5.25e-13	8.57e-12
ENSG00000116157	GPX7	5.3e-13	8.64e-12
ENSG00000159788	RGS12	5.43e-13	8.85e-12
ENSG00000163041	H3F3A	5.49e-13	8.93e-12
ENSG00000185262	UBALD2	5.52e-13	8.98e-12
ENSG00000156804	FBXO32	5.59e-13	9.09e-12
ENSG00000162654	GBP4	5.65e-13	9.17e-12
ENSG00000118680	MYL12B	5.94e-13	9.65e-12
ENSG00000162736	NCSTN	6.02e-13	9.75e-12
ENSG00000111206	FOXM1	6.02e-13	9.75e-12
ENSG00000115526	CHST10	6.2e-13	1e-11
ENSG00000185989	RASA3	6.27e-13	1.01e-11
ENSG00000113742	CPEB4	6.33e-13	1.02e-11
ENSG00000168899	VAMP5	6.45e-13	1.04e-11
ENSG00000082898	XPO1	6.68e-13	1.08e-11
ENSG00000115828	QPCT	6.72e-13	1.08e-11
ENSG00000159164	SV2A	6.85e-13	1.1e-11
ENSG00000111667	USP5	6.84e-13	1.1e-11
ENSG00000126561	STAT5A	6.87e-13	1.11e-11
ENSG00000084234	APLP2	6.94e-13	1.12e-11
ENSG00000196498	NCOR2	7.12e-13	1.14e-11
ENSG00000085552	IGSF9	7.14e-13	1.15e-11
ENSG00000089057	SLC23A2	7.18e-13	1.15e-11
ENSG00000138646	HERC5	7.26e-13	1.16e-11
ENSG00000168807	SNTB2	8.21e-13	1.31e-11
ENSG00000213347	MXD3	8.51e-13	1.36e-11
ENSG00000234616	JRK	8.63e-13	1.38e-11
ENSG00000135390	ATP5G2	8.66e-13	1.38e-11
ENSG00000167130	DOLPP1	9.05e-13	1.44e-11
ENSG00000145386	CCNA2	9.16e-13	1.46e-11
ENSG00000166016	ABTB2	1.01e-12	1.6e-11
ENSG00000132879	FBXO44	1.02e-12	1.62e-11
ENSG00000167658	EEF2	1.02e-12	1.62e-11
ENSG00000177556	ATOX1	1.12e-12	1.78e-11
ENSG00000137563	GGH	1.12e-12	1.78e-11
ENSG00000164985	PSIP1	1.15e-12	1.83e-11
ENSG00000153044	CENPH	1.16e-12	1.84e-11
ENSG00000123977	DAW1	1.17e-12	1.85e-11
ENSG00000174807	CD248	1.22e-12	1.93e-11
ENSG00000114383	TUSC2	1.23e-12	1.94e-11
ENSG00000005020	SKAP2	1.24e-12	1.96e-11
ENSG00000169245	CXCL10	1.3e-12	2.05e-11
ENSG00000163110	PDLIM5	1.31e-12	2.06e-11
ENSG00000130309	COLGALT1	1.33e-12	2.1e-11
ENSG00000097046	CDC7	1.34e-12	2.11e-11
ENSG00000141750	STAC2	1.37e-12	2.16e-11
ENSG00000138496	PARP9	1.38e-12	2.17e-11
ENSG00000182158	CREB3L2	1.39e-12	2.18e-11
ENSG00000089597	GANAB	1.39e-12	2.18e-11
ENSG00000103642	LACTB	1.41e-12	2.21e-11
ENSG00000055044	NOP58	1.45e-12	2.27e-11
ENSG00000094880	CDC23	1.48e-12	2.32e-11
ENSG00000100422	CERK	1.5e-12	2.35e-11
ENSG00000166548	TK2	1.51e-12	2.36e-11
ENSG00000198586	TLK1	1.54e-12	2.41e-11
ENSG00000171365	CLCN5	1.56e-12	2.43e-11
ENSG00000177731	FLII	1.58e-12	2.46e-11
ENSG00000104824	HNRNPL	1.59e-12	2.48e-11
ENSG00000108773	KAT2A	1.6e-12	2.5e-11
ENSG00000126391	FRMD8	1.61e-12	2.51e-11
ENSG00000128602	SMO	1.61e-12	2.51e-11
ENSG00000137812	CASC5	1.62e-12	2.52e-11
ENSG00000273131	NA	1.63e-12	2.53e-11
ENSG00000196814	MVB12B	1.63e-12	2.53e-11
ENSG00000050344	NFE2L3	1.65e-12	2.55e-11
ENSG00000186318	BACE1	1.66e-12	2.58e-11
ENSG00000125037	EMC3	1.7e-12	2.63e-11
ENSG00000100226	GTPBP1	1.7e-12	2.63e-11
ENSG00000135776	ABCB10	1.72e-12	2.66e-11
ENSG00000073792	IGF2BP2	1.72e-12	2.66e-11
ENSG00000204642	HLA-F	1.74e-12	2.68e-11
ENSG00000162783	IER5	1.75e-12	2.7e-11
ENSG00000185219	ZNF445	1.75e-12	2.7e-11
ENSG00000160691	SHC1	1.81e-12	2.79e-11
ENSG00000143499	SMYD2	1.82e-12	2.8e-11
ENSG00000021826	CPS1	1.87e-12	2.87e-11
ENSG00000101236	RNF24	1.91e-12	2.93e-11
ENSG00000124795	DEK	1.91e-12	2.94e-11
ENSG00000101868	POLA1	1.93e-12	2.96e-11
ENSG00000159363	ATP13A2	1.95e-12	2.98e-11
ENSG00000167325	RRM1	1.99e-12	3.05e-11
ENSG00000117280	RAB29	2.03e-12	3.11e-11
ENSG00000165272	AQP3	2.31e-12	3.53e-11
ENSG00000153885	KCTD15	2.33e-12	3.56e-11
ENSG00000119912	IDE	2.35e-12	3.59e-11
ENSG00000166128	RAB8B	2.43e-12	3.7e-11
ENSG00000177614	PGBD5	2.44e-12	3.72e-11
ENSG00000229563	LINC01204	2.45e-12	3.74e-11
ENSG00000131100	ATP6V1E1	2.46e-12	3.74e-11
ENSG00000119669	IRF2BPL	2.46e-12	3.74e-11
ENSG00000168610	STAT3	2.48e-12	3.76e-11
ENSG00000174938	SEZ6L2	2.53e-12	3.84e-11
ENSG00000112972	HMGCS1	2.53e-12	3.84e-11
ENSG00000116260	QSOX1	2.55e-12	3.86e-11
ENSG00000144677	CTDSPL	2.55e-12	3.87e-11
ENSG00000100281	HMGXB4	2.59e-12	3.92e-11
ENSG00000163017	ACTG2	2.6e-12	3.94e-11
ENSG00000153823	PID1	2.62e-12	3.96e-11
ENSG00000129250	KIF1C	2.71e-12	4.09e-11
ENSG00000151353	TMEM18	2.73e-12	4.11e-11
ENSG00000112851	ERBB2IP	2.81e-12	4.24e-11
ENSG00000145022	TCTA	2.86e-12	4.3e-11
ENSG00000198719	DLL1	3.12e-12	4.7e-11
ENSG00000137819	PAQR5	3.15e-12	4.73e-11
ENSG00000143183	TMCO1	3.16e-12	4.75e-11
ENSG00000197965	MPZL1	3.18e-12	4.78e-11
ENSG00000189180	ZNF33A	3.36e-12	5.05e-11
ENSG00000177875	CCDC184	3.42e-12	5.14e-11
ENSG00000166275	C10orf32	3.44e-12	5.16e-11
ENSG00000169738	DCXR	3.49e-12	5.23e-11
ENSG00000102172	SMS	3.55e-12	5.31e-11
ENSG00000166326	TRIM44	3.59e-12	5.37e-11
ENSG00000166889	PATL1	3.73e-12	5.57e-11
ENSG00000010438	PRSS3	3.75e-12	5.6e-11
ENSG00000106003	LFNG	3.82e-12	5.7e-11
ENSG00000152223	EPG5	3.91e-12	5.83e-11
ENSG00000172939	OXSR1	4.01e-12	5.97e-11
ENSG00000132510	KDM6B	4.05e-12	6.02e-11
ENSG00000176619	LMNB2	4.14e-12	6.15e-11
ENSG00000186468	RPS23	4.32e-12	6.42e-11
ENSG00000138796	HADH	4.33e-12	6.42e-11
ENSG00000107796	ACTA2	4.34e-12	6.44e-11
ENSG00000005022	SLC25A5	4.51e-12	6.69e-11
ENSG00000138614	VWA9	4.52e-12	6.7e-11
ENSG00000149557	FEZ1	4.55e-12	6.74e-11
ENSG00000119801	YPEL5	4.59e-12	6.79e-11
ENSG00000137409	MTCH1	4.67e-12	6.9e-11
ENSG00000099785	2020-03-02	4.95e-12	7.31e-11
ENSG00000144645	OSBPL10	5.04e-12	7.45e-11
ENSG00000189319	FAM53B	5.28e-12	7.78e-11
ENSG00000196628	TCF4	5.34e-12	7.86e-11
ENSG00000110455	ACCS	5.35e-12	7.87e-11
ENSG00000233058	LINC00884	5.39e-12	7.94e-11
ENSG00000088756	ARHGAP28	5.51e-12	8.1e-11
ENSG00000147535	PPAPDC1B	5.55e-12	8.15e-11
ENSG00000136504	KAT7	5.63e-12	8.27e-11
ENSG00000101126	ADNP	5.68e-12	8.34e-11
ENSG00000172331	BPGM	5.72e-12	8.38e-11
ENSG00000078177	N4BP2	5.8e-12	8.5e-11
ENSG00000172590	MRPL52	5.84e-12	8.55e-11
ENSG00000139645	ANKRD52	6.16e-12	9.01e-11
ENSG00000108840	HDAC5	6.16e-12	9.01e-11
ENSG00000004399	PLXND1	6.34e-12	9.26e-11
ENSG00000137216	TMEM63B	6.38e-12	9.31e-11
ENSG00000177106	EPS8L2	6.38e-12	9.31e-11
ENSG00000116793	PHTF1	6.78e-12	9.89e-11
ENSG00000130592	LSP1	6.87e-12	1e-10
ENSG00000135486	HNRNPA1	7e-12	1.02e-10
ENSG00000115648	MLPH	7.05e-12	1.02e-10
ENSG00000174099	MSRB3	7.05e-12	1.02e-10
ENSG00000188706	ZDHHC9	7.04e-12	1.02e-10
ENSG00000116016	EPAS1	7.06e-12	1.02e-10
ENSG00000035141	FAM136A	7.16e-12	1.04e-10
ENSG00000136490	LIMD2	7.32e-12	1.06e-10
ENSG00000012822	CALCOCO1	7.38e-12	1.07e-10
ENSG00000121774	KHDRBS1	7.46e-12	1.08e-10
ENSG00000154727	GABPA	7.48e-12	1.08e-10
ENSG00000147604	RPL7	7.56e-12	1.09e-10
ENSG00000035499	DEPDC1B	7.8e-12	1.13e-10
ENSG00000148606	POLR3A	7.98e-12	1.15e-10
ENSG00000008517	IL32	8.12e-12	1.17e-10
ENSG00000106688	SLC1A1	8.14e-12	1.17e-10
ENSG00000128245	YWHAH	8.41e-12	1.21e-10
ENSG00000107758	PPP3CB	8.46e-12	1.22e-10
ENSG00000104332	SFRP1	8.68e-12	1.25e-10
ENSG00000137076	TLN1	8.76e-12	1.26e-10
ENSG00000149679	CABLES2	8.76e-12	1.26e-10
ENSG00000156030	ELMSAN1	8.82e-12	1.26e-10
ENSG00000089220	PEBP1	8.83e-12	1.27e-10
ENSG00000107625	DDX50	8.93e-12	1.28e-10
ENSG00000176974	SHMT1	9.25e-12	1.32e-10
ENSG00000157873	TNFRSF14	9.69e-12	1.39e-10
ENSG00000119335	SET	9.78e-12	1.4e-10
ENSG00000149294	NCAM1	9.9e-12	1.41e-10
ENSG00000102024	PLS3	1.02e-11	1.45e-10
ENSG00000113712	CSNK1A1	1.03e-11	1.48e-10
ENSG00000177548	RABEP2	1.04e-11	1.48e-10
ENSG00000130175	PRKCSH	1.05e-11	1.5e-10
ENSG00000174403	C20orf166-AS1	1.09e-11	1.56e-10
ENSG00000179111	HES7	1.1e-11	1.57e-10
ENSG00000204525	HLA-C	1.12e-11	1.59e-10
ENSG00000121152	NCAPH	1.13e-11	1.61e-10
ENSG00000172348	RCAN2	1.15e-11	1.63e-10
ENSG00000185825	BCAP31	1.16e-11	1.64e-10
ENSG00000115593	SMYD1	1.16e-11	1.64e-10
ENSG00000166250	CLMP	1.16e-11	1.65e-10
ENSG00000183876	ARSI	1.17e-11	1.66e-10
ENSG00000111981	ULBP1	1.17e-11	1.66e-10
ENSG00000101972	STAG2	1.18e-11	1.67e-10
ENSG00000155366	RHOC	1.2e-11	1.7e-10
ENSG00000115073	ACTR1B	1.2e-11	1.7e-10
ENSG00000121039	RDH10	1.21e-11	1.71e-10
ENSG00000163597	SNHG16	1.23e-11	1.73e-10
ENSG00000117411	B4GALT2	1.24e-11	1.74e-10
ENSG00000131016	AKAP12	1.24e-11	1.75e-10
ENSG00000139734	DIAPH3	1.31e-11	1.84e-10
ENSG00000113194	FAF2	1.33e-11	1.87e-10
ENSG00000074590	NUAK1	1.34e-11	1.88e-10
ENSG00000106780	MEGF9	1.36e-11	1.91e-10
ENSG00000160746	ANO10	1.37e-11	1.92e-10
ENSG00000177383	MAGEF1	1.38e-11	1.94e-10
ENSG00000188290	HES4	1.48e-11	2.08e-10
ENSG00000128641	MYO1B	1.56e-11	2.18e-10
ENSG00000109743	BST1	1.58e-11	2.21e-10
ENSG00000137275	RIPK1	1.61e-11	2.25e-10
ENSG00000167815	PRDX2	1.62e-11	2.26e-10
ENSG00000139722	VPS37B	1.63e-11	2.28e-10
ENSG00000182220	ATP6AP2	1.65e-11	2.3e-10
ENSG00000134108	ARL8B	1.74e-11	2.42e-10
ENSG00000211455	STK38L	1.78e-11	2.48e-10
ENSG00000120137	PANK3	1.78e-11	2.48e-10
ENSG00000169252	ADRB2	1.79e-11	2.48e-10
ENSG00000163734	CXCL3	1.8e-11	2.49e-10
ENSG00000105642	KCNN1	1.79e-11	2.49e-10
ENSG00000115687	PASK	1.88e-11	2.6e-10
ENSG00000142687	KIAA0319L	1.89e-11	2.61e-10
ENSG00000120705	ETF1	1.92e-11	2.66e-10
ENSG00000164684	ZNF704	1.92e-11	2.66e-10
ENSG00000136827	TOR1A	1.95e-11	2.7e-10
ENSG00000117586	TNFSF4	1.95e-11	2.7e-10
ENSG00000144730	IL17RD	1.97e-11	2.72e-10
ENSG00000143079	CTTNBP2NL	2.01e-11	2.77e-10
ENSG00000165244	ZNF367	2.01e-11	2.77e-10
ENSG00000013573	DDX11	2.05e-11	2.82e-10
ENSG00000223960	AC009948.5	2.09e-11	2.88e-10
ENSG00000147416	ATP6V1B2	2.15e-11	2.96e-10
ENSG00000008300	CELSR3	2.16e-11	2.97e-10
ENSG00000147044	CASK	2.18e-11	3e-10
ENSG00000162073	PAQR4	2.22e-11	3.05e-10
ENSG00000116584	ARHGEF2	2.23e-11	3.07e-10
ENSG00000005889	ZFX	2.28e-11	3.13e-10
ENSG00000189143	CLDN4	2.32e-11	3.18e-10
ENSG00000103769	RAB11A	2.32e-11	3.18e-10
ENSG00000107819	SFXN3	2.45e-11	3.35e-10
ENSG00000165795	NDRG2	2.49e-11	3.41e-10
ENSG00000122482	ZNF644	2.52e-11	3.44e-10
ENSG00000100982	PCIF1	2.56e-11	3.5e-10
ENSG00000115318	LOXL3	2.59e-11	3.54e-10
ENSG00000104886	PLEKHJ1	2.62e-11	3.57e-10
ENSG00000169570	DTWD2	2.65e-11	3.61e-10
ENSG00000198853	RUSC2	2.67e-11	3.64e-10
ENSG00000197496	SLC2A10	2.7e-11	3.68e-10
ENSG00000160298	C21orf58	2.76e-11	3.76e-10
ENSG00000139687	RB1	2.84e-11	3.86e-10
ENSG00000175334	BANF1	2.85e-11	3.88e-10
ENSG00000165802	NSMF	2.89e-11	3.92e-10
ENSG00000166562	SEC11C	3e-11	4.07e-10
ENSG00000143641	GALNT2	3.04e-11	4.12e-10
ENSG00000168887	C2orf68	3.09e-11	4.19e-10
ENSG00000011426	ANLN	3.1e-11	4.19e-10
ENSG00000090924	PLEKHG2	3.1e-11	4.19e-10
ENSG00000168763	CNNM3	3.26e-11	4.4e-10
ENSG00000197903	HIST1H2BK	3.26e-11	4.4e-10
ENSG00000090372	STRN4	3.26e-11	4.41e-10
ENSG00000091136	LAMB1	3.3e-11	4.45e-10
ENSG00000127824	TUBA4A	3.3e-11	4.45e-10
ENSG00000047188	YTHDC2	3.37e-11	4.54e-10
ENSG00000101577	LPIN2	3.46e-11	4.66e-10
ENSG00000137494	ANKRD42	3.51e-11	4.73e-10
ENSG00000162892	IL24	3.55e-11	4.78e-10
ENSG00000164111	ANXA5	3.56e-11	4.79e-10
ENSG00000130787	HIP1R	3.58e-11	4.81e-10
ENSG00000100911	PSME2	3.61e-11	4.84e-10
ENSG00000158234	FAIM	3.61e-11	4.84e-10
ENSG00000163291	PAQR3	3.64e-11	4.87e-10
ENSG00000286219	NA	3.65e-11	4.89e-10
ENSG00000174059	CD34	3.67e-11	4.91e-10
ENSG00000175416	CLTB	3.67e-11	4.91e-10
ENSG00000174574	AKIRIN1	3.74e-11	5e-10
ENSG00000183160	TMEM119	3.75e-11	5.01e-10
ENSG00000107672	NSMCE4A	3.75e-11	5.01e-10
ENSG00000113657	DPYSL3	3.79e-11	5.05e-10
ENSG00000184343	SRPK3	3.83e-11	5.11e-10
ENSG00000164211	STARD4	3.84e-11	5.11e-10
ENSG00000186897	C1QL4	3.99e-11	5.31e-10
ENSG00000104361	NIPAL2	4.03e-11	5.36e-10
ENSG00000105639	JAK3	4.05e-11	5.39e-10
ENSG00000114268	PFKFB4	4.06e-11	5.4e-10
ENSG00000061337	LZTS1	4.13e-11	5.48e-10
ENSG00000170162	VGLL2	4.16e-11	5.53e-10
ENSG00000278535	DHRS11	4.17e-11	5.53e-10
ENSG00000076242	MLH1	4.17e-11	5.53e-10
ENSG00000224051	CPTP	4.22e-11	5.59e-10
ENSG00000072682	P4HA2	4.32e-11	5.72e-10
ENSG00000109321	AREG	4.34e-11	5.73e-10
ENSG00000122376	FAM35A	4.35e-11	5.73e-10
ENSG00000139998	RAB15	4.35e-11	5.73e-10
ENSG00000124243	BCAS4	4.34e-11	5.73e-10
ENSG00000241973	PI4KA	4.34e-11	5.73e-10
ENSG00000140525	FANCI	4.46e-11	5.88e-10
ENSG00000137656	BUD13	4.47e-11	5.89e-10
ENSG00000182670	TTC3	4.51e-11	5.93e-10
ENSG00000125741	OPA3	4.58e-11	6.02e-10
ENSG00000166224	SGPL1	4.59e-11	6.03e-10
ENSG00000139428	MMAB	4.61e-11	6.05e-10
ENSG00000152284	TCF7L1	4.66e-11	6.11e-10
ENSG00000108010	GLRX3	4.69e-11	6.15e-10
ENSG00000146072	TNFRSF21	4.76e-11	6.25e-10
ENSG00000104343	UBE2W	4.8e-11	6.28e-10
ENSG00000115159	GPD2	4.84e-11	6.33e-10
ENSG00000102755	FLT1	4.92e-11	6.44e-10
ENSG00000253719	ATXN7L3B	4.94e-11	6.46e-10
ENSG00000171320	ESCO2	5.15e-11	6.73e-10
ENSG00000054148	PHPT1	5.25e-11	6.85e-10
ENSG00000129353	SLC44A2	5.3e-11	6.91e-10
ENSG00000143554	SLC27A3	5.44e-11	7.09e-10
ENSG00000115350	POLE4	5.57e-11	7.26e-10
ENSG00000164877	MICALL2	5.79e-11	7.54e-10
ENSG00000248323	LUCAT1	5.85e-11	7.61e-10
ENSG00000082781	ITGB5	5.85e-11	7.61e-10
ENSG00000187778	MCRS1	5.9e-11	7.67e-10
ENSG00000156453	PCDH1	5.96e-11	7.74e-10
ENSG00000169813	HNRNPF	6.01e-11	7.8e-10
ENSG00000052749	RRP12	6.14e-11	7.97e-10
ENSG00000087053	MTMR2	6.15e-11	7.97e-10
ENSG00000090975	PITPNM2	6.2e-11	8.03e-10
ENSG00000118503	TNFAIP3	6.33e-11	8.19e-10
ENSG00000149532	CPSF7	6.37e-11	8.24e-10
ENSG00000102974	CTCF	6.41e-11	8.29e-10
ENSG00000166963	MAP1A	6.42e-11	8.29e-10
ENSG00000135272	MDFIC	6.49e-11	8.38e-10
ENSG00000183475	ASB7	6.53e-11	8.43e-10
ENSG00000235217	TSPY26P	6.75e-11	8.7e-10
ENSG00000182585	EPGN	6.8e-11	8.76e-10
ENSG00000165887	ANKRD2	6.87e-11	8.84e-10
ENSG00000105270	CLIP3	6.91e-11	8.89e-10
ENSG00000110841	PPFIBP1	7e-11	9.01e-10
ENSG00000073417	PDE8A	7.08e-11	9.1e-10
ENSG00000148634	HERC4	7.17e-11	9.21e-10
ENSG00000125733	TRIP10	7.23e-11	9.28e-10
ENSG00000151553	FAM160B1	7.33e-11	9.41e-10
ENSG00000110330	BIRC2	7.49e-11	9.6e-10
ENSG00000182534	MXRA7	7.73e-11	9.9e-10
ENSG00000106211	HSPB1	7.75e-11	9.92e-10
ENSG00000136636	KCTD3	8.07e-11	1.03e-09
ENSG00000170846	AC093323.3	8.08e-11	1.03e-09
ENSG00000132676	DAP3	8.16e-11	1.04e-09
ENSG00000174348	PODN	8.27e-11	1.06e-09
ENSG00000120616	EPC1	8.51e-11	1.09e-09
ENSG00000112297	AIM1	8.54e-11	1.09e-09
ENSG00000149311	ATM	8.61e-11	1.1e-09
ENSG00000175305	CCNE2	8.87e-11	1.13e-09
ENSG00000112294	ALDH5A1	8.97e-11	1.14e-09
ENSG00000143493	INTS7	9.02e-11	1.15e-09
ENSG00000110066	SUV420H1	9.07e-11	1.15e-09
ENSG00000152492	CCDC50	9.08e-11	1.15e-09
ENSG00000124920	MYRF	9.17e-11	1.16e-09
ENSG00000095002	MSH2	9.24e-11	1.17e-09
ENSG00000132646	PCNA	9.55e-11	1.21e-09
ENSG00000173821	RNF213	9.57e-11	1.21e-09
ENSG00000152377	SPOCK1	9.65e-11	1.22e-09
ENSG00000136514	RTP4	9.9e-11	1.25e-09
ENSG00000136205	TNS3	9.93e-11	1.26e-09
ENSG00000107957	SH3PXD2A	9.93e-11	1.26e-09
ENSG00000162430	SEPN1	9.97e-11	1.26e-09
ENSG00000196781	TLE1	1e-10	1.26e-09
ENSG00000101294	HM13	1.01e-10	1.27e-09
ENSG00000070423	RNF126	1.01e-10	1.27e-09
ENSG00000159873	CCDC117	1.01e-10	1.27e-09
ENSG00000168427	KLHL30	1.01e-10	1.28e-09
ENSG00000120896	SORBS3	1.04e-10	1.31e-09
ENSG00000076513	ANKRD13A	1.05e-10	1.32e-09
ENSG00000135414	GDF11	1.07e-10	1.35e-09
ENSG00000198680	TUSC1	1.1e-10	1.38e-09
ENSG00000071246	VASH1	1.1e-10	1.38e-09
ENSG00000244468	RP11-206M11.7	1.14e-10	1.43e-09
ENSG00000187550	SBK2	1.14e-10	1.43e-09
ENSG00000054983	GALC	1.16e-10	1.45e-09
ENSG00000039319	ZFYVE16	1.16e-10	1.46e-09
ENSG00000214357	NEURL1B	1.16e-10	1.46e-09
ENSG00000178607	ERN1	1.19e-10	1.49e-09
ENSG00000108406	DHX40	1.19e-10	1.49e-09
ENSG00000130304	SLC27A1	1.22e-10	1.53e-09
ENSG00000115216	NRBP1	1.23e-10	1.54e-09
ENSG00000163104	SMARCAD1	1.23e-10	1.54e-09
ENSG00000162384	C1orf123	1.27e-10	1.58e-09
ENSG00000104549	SQLE	1.32e-10	1.64e-09
ENSG00000118473	SGIP1	1.32e-10	1.64e-09
ENSG00000179292	TMEM151A	1.34e-10	1.66e-09
ENSG00000198521	ZNF43	1.34e-10	1.67e-09
ENSG00000079387	SENP1	1.35e-10	1.68e-09
ENSG00000049246	PER3	1.37e-10	1.7e-09
ENSG00000165280	VCP	1.37e-10	1.7e-09
ENSG00000003756	RBM5	1.4e-10	1.74e-09
ENSG00000131374	TBC1D5	1.41e-10	1.75e-09
ENSG00000107863	ARHGAP21	1.43e-10	1.77e-09
ENSG00000142459	EVI5L	1.43e-10	1.77e-09
ENSG00000178567	EPM2AIP1	1.44e-10	1.78e-09
ENSG00000074695	LMAN1	1.45e-10	1.79e-09
ENSG00000184232	OAF	1.46e-10	1.8e-09
ENSG00000008513	ST3GAL1	1.46e-10	1.8e-09
ENSG00000157551	KCNJ15	1.53e-10	1.89e-09
ENSG00000242247	ARFGAP3	1.55e-10	1.91e-09
ENSG00000166317	SYNPO2L	1.57e-10	1.94e-09
ENSG00000169271	HSPB3	1.58e-10	1.94e-09
ENSG00000118194	TNNT2	1.6e-10	1.97e-09
ENSG00000148926	ADM	1.64e-10	2.02e-09
ENSG00000001036	FUCA2	1.65e-10	2.03e-09
ENSG00000164509	IL31RA	1.65e-10	2.03e-09
ENSG00000237870	AC073130.1	1.66e-10	2.03e-09
ENSG00000169925	BRD3	1.67e-10	2.05e-09
ENSG00000116741	RGS2	1.71e-10	2.09e-09
ENSG00000186951	PPARA	1.71e-10	2.1e-09
ENSG00000197766	CFD	1.72e-10	2.1e-09
ENSG00000155903	RASA2	1.72e-10	2.11e-09
ENSG00000164125	FAM198B	1.77e-10	2.16e-09
ENSG00000198373	WWP2	1.77e-10	2.16e-09
ENSG00000142657	PGD	1.8e-10	2.19e-09
ENSG00000169118	CSNK1G1	1.85e-10	2.25e-09
ENSG00000182253	SYNM	1.84e-10	2.25e-09
ENSG00000178996	SNX18	1.92e-10	2.34e-09
ENSG00000168246	UBTD2	1.93e-10	2.35e-09
ENSG00000171150	SOCS5	1.93e-10	2.36e-09
ENSG00000135932	CAB39	1.94e-10	2.36e-09
ENSG00000105514	RAB3D	1.95e-10	2.37e-09
ENSG00000110660	SLC35F2	1.95e-10	2.37e-09
ENSG00000136381	IREB2	1.98e-10	2.4e-09
ENSG00000066279	ASPM	1.98e-10	2.41e-09
ENSG00000021645	NRXN3	1.99e-10	2.41e-09
ENSG00000172053	QARS	2.03e-10	2.46e-09
ENSG00000129691	ASH2L	2.13e-10	2.58e-09
ENSG00000148677	ANKRD1	2.16e-10	2.61e-09
ENSG00000138347	MYPN	2.18e-10	2.63e-09
ENSG00000001617	SEMA3F	2.18e-10	2.64e-09
ENSG00000082397	EPB41L3	2.18e-10	2.64e-09
ENSG00000184371	CSF1	2.2e-10	2.66e-09
ENSG00000185885	IFITM1	2.21e-10	2.67e-09
ENSG00000231721	LINC-PINT	2.22e-10	2.68e-09
ENSG00000161847	RAVER1	2.23e-10	2.68e-09
ENSG00000101298	SNPH	2.25e-10	2.71e-09
ENSG00000142867	BCL10	2.33e-10	2.8e-09
ENSG00000044115	CTNNA1	2.35e-10	2.83e-09
ENSG00000163520	FBLN2	2.38e-10	2.86e-09
ENSG00000183813	CCR4	2.38e-10	2.86e-09
ENSG00000108187	PBLD	2.38e-10	2.86e-09
ENSG00000160877	NACC1	2.38e-10	2.86e-09
ENSG00000066117	SMARCD1	2.45e-10	2.94e-09
ENSG00000120438	TCP1	2.49e-10	2.98e-09
ENSG00000074416	MGLL	2.53e-10	3.03e-09
ENSG00000091640	SPAG7	2.55e-10	3.05e-09
ENSG00000141994	DUS3L	2.55e-10	3.05e-09
ENSG00000099625	C19orf26	2.59e-10	3.1e-09
ENSG00000136824	SMC2	2.62e-10	3.13e-09
ENSG00000170153	RNF150	2.62e-10	3.13e-09
ENSG00000134755	DSC2	2.62e-10	3.13e-09
ENSG00000166073	GPR176	2.73e-10	3.26e-09
ENSG00000276107	CTD-2033D15.2	2.76e-10	3.29e-09
ENSG00000196365	LONP1	2.76e-10	3.29e-09
ENSG00000040199	PHLPP2	2.79e-10	3.32e-09
ENSG00000123338	NCKAP1L	2.83e-10	3.38e-09
ENSG00000111843	TMEM14C	2.87e-10	3.41e-09
ENSG00000186283	TOR3A	2.91e-10	3.46e-09
ENSG00000133794	ARNTL	2.91e-10	3.46e-09
ENSG00000115392	FANCL	2.95e-10	3.51e-09
ENSG00000148700	ADD3	3e-10	3.56e-09
ENSG00000213654	GPSM3	3.09e-10	3.66e-09
ENSG00000259207	ITGB3	3.17e-10	3.75e-09
ENSG00000196155	PLEKHG4	3.19e-10	3.78e-09
ENSG00000090013	BLVRB	3.23e-10	3.82e-09
ENSG00000055118	KCNH2	3.23e-10	3.83e-09
ENSG00000130881	LRP3	3.25e-10	3.84e-09
ENSG00000125166	GOT2	3.33e-10	3.93e-09
ENSG00000157404	KIT	3.37e-10	3.98e-09
ENSG00000204310	AGPAT1	3.4e-10	4.01e-09
ENSG00000105976	MET	3.44e-10	4.06e-09
ENSG00000084764	MAPRE3	3.46e-10	4.08e-09
ENSG00000154096	THY1	3.54e-10	4.18e-09
ENSG00000221955	SLC12A8	3.57e-10	4.21e-09
ENSG00000139318	DUSP6	3.58e-10	4.22e-09
ENSG00000086232	EIF2AK1	3.67e-10	4.31e-09
ENSG00000274523	WBSCR16	3.68e-10	4.33e-09
ENSG00000117139	KDM5B	3.69e-10	4.34e-09
ENSG00000154839	SKA1	3.72e-10	4.37e-09
ENSG00000116962	NID1	3.8e-10	4.46e-09
ENSG00000173894	CBX2	3.85e-10	4.51e-09
ENSG00000276023	DUSP14	3.86e-10	4.52e-09
ENSG00000119729	RHOQ	3.91e-10	4.59e-09
ENSG00000177096	FAM109B	3.93e-10	4.6e-09
ENSG00000106571	GLI3	4e-10	4.68e-09
ENSG00000155115	GTF3C6	4.03e-10	4.71e-09
ENSG00000167775	CD320	4.07e-10	4.76e-09
ENSG00000101596	SMCHD1	4.16e-10	4.86e-09
ENSG00000188976	NOC2L	4.2e-10	4.9e-09
ENSG00000143761	ARF1	4.22e-10	4.92e-09
ENSG00000171033	PKIA	4.27e-10	4.98e-09
ENSG00000053254	FOXN3	4.39e-10	5.12e-09
ENSG00000172197	MBOAT1	4.43e-10	5.16e-09
ENSG00000173545	ZNF622	4.54e-10	5.28e-09
ENSG00000096384	HSP90AB1	4.56e-10	5.3e-09
ENSG00000055163	CYFIP2	4.69e-10	5.45e-09
ENSG00000172183	ISG20	4.71e-10	5.47e-09
ENSG00000113312	TTC1	4.79e-10	5.57e-09
ENSG00000182326	C1S	4.84e-10	5.61e-09
ENSG00000078399	HOXA9	4.99e-10	5.79e-09
ENSG00000012171	SEMA3B	5.04e-10	5.84e-09
ENSG00000166444	ST5	5.06e-10	5.86e-09
ENSG00000105894	PTN	5.19e-10	6.01e-09
ENSG00000141068	KSR1	5.28e-10	6.12e-09
ENSG00000180530	NRIP1	5.33e-10	6.16e-09
ENSG00000112667	DNPH1	5.43e-10	6.28e-09
ENSG00000177311	ZBTB38	5.45e-10	6.3e-09
ENSG00000155367	PPM1J	5.63e-10	6.5e-09
ENSG00000162878	PKDCC	5.69e-10	6.57e-09
ENSG00000105953	OGDH	5.87e-10	6.77e-09
ENSG00000102743	SLC25A15	5.9e-10	6.8e-09
ENSG00000079257	LXN	5.91e-10	6.8e-09
ENSG00000064763	FAR2	5.91e-10	6.8e-09
ENSG00000137267	TUBB2A	5.92e-10	6.81e-09
ENSG00000117594	HSD11B1	6.17e-10	7.09e-09
ENSG00000138738	PRDM5	6.17e-10	7.1e-09
ENSG00000172061	LRRC15	6.54e-10	7.51e-09
ENSG00000164403	SHROOM1	6.54e-10	7.51e-09
ENSG00000233695	GAS6-AS1	6.55e-10	7.51e-09
ENSG00000004864	SLC25A13	6.57e-10	7.53e-09
ENSG00000149823	VPS51	6.61e-10	7.58e-09
ENSG00000114626	ABTB1	6.76e-10	7.74e-09
ENSG00000158555	GDPD5	6.85e-10	7.84e-09
ENSG00000175066	GK5	6.89e-10	7.89e-09
ENSG00000168961	LGALS9	6.92e-10	7.91e-09
ENSG00000066322	ELOVL1	6.93e-10	7.92e-09
ENSG00000132535	DLG4	6.93e-10	7.92e-09
ENSG00000176749	CDK5R1	6.94e-10	7.92e-09
ENSG00000000419	DPM1	6.96e-10	7.94e-09
ENSG00000122952	ZWINT	6.98e-10	7.96e-09
ENSG00000130147	SH3BP4	7e-10	7.97e-09
ENSG00000155100	OTUD6B	7.05e-10	8.03e-09
ENSG00000084774	CAD	7.16e-10	8.14e-09
ENSG00000213719	CLIC1	7.19e-10	8.17e-09
ENSG00000140943	MBTPS1	7.27e-10	8.26e-09
ENSG00000176720	BOK	7.27e-10	8.26e-09
ENSG00000143756	FBXO28	7.31e-10	8.29e-09
ENSG00000165434	PGM2L1	7.32e-10	8.3e-09
ENSG00000173598	NUDT4	7.48e-10	8.48e-09
ENSG00000118515	SGK1	7.57e-10	8.58e-09
ENSG00000049192	ADAMTS6	7.63e-10	8.64e-09
ENSG00000102003	SYP	7.65e-10	8.66e-09
ENSG00000196405	EVL	7.89e-10	8.93e-09
ENSG00000111615	KRR1	7.97e-10	9.01e-09
ENSG00000105520	LPPR2	8.22e-10	9.29e-09
ENSG00000123505	AMD1	8.43e-10	9.53e-09
ENSG00000197451	HNRNPAB	8.56e-10	9.66e-09
ENSG00000035681	NSMAF	8.57e-10	9.67e-09
ENSG00000169641	LUZP1	8.62e-10	9.72e-09
ENSG00000163071	SPATA18	8.64e-10	9.73e-09
ENSG00000065357	DGKA	8.78e-10	9.88e-09
ENSG00000104415	WISP1	8.94e-10	1.01e-08
ENSG00000115415	STAT1	9.03e-10	1.02e-08
ENSG00000185504	C17orf70	9.03e-10	1.02e-08
ENSG00000167191	GPRC5B	9.14e-10	1.03e-08
ENSG00000105755	ETHE1	9.14e-10	1.03e-08
ENSG00000249859	PVT1	9.25e-10	1.04e-08
ENSG00000148843	PDCD11	9.25e-10	1.04e-08
ENSG00000119333	WDR34	9.36e-10	1.05e-08
ENSG00000198890	PRMT6	9.49e-10	1.06e-08
ENSG00000062822	POLD1	9.54e-10	1.07e-08
ENSG00000153956	CACNA2D1	9.64e-10	1.08e-08
ENSG00000106462	EZH2	9.76e-10	1.09e-08
ENSG00000133216	EPHB2	9.86e-10	1.1e-08
ENSG00000112679	DUSP22	1.02e-09	1.13e-08
ENSG00000118855	MFSD1	1.03e-09	1.15e-08
ENSG00000130449	ZSWIM6	1.06e-09	1.18e-08
ENSG00000146918	NCAPG2	1.06e-09	1.19e-08
ENSG00000176087	SLC35A4	1.07e-09	1.19e-08
ENSG00000139112	GABARAPL1	1.07e-09	1.2e-08
ENSG00000100395	L3MBTL2	1.09e-09	1.22e-08
ENSG00000102359	SRPX2	1.1e-09	1.22e-08
ENSG00000256663	RP11-424C20.2	1.1e-09	1.22e-08
ENSG00000177595	PIDD1	1.1e-09	1.23e-08
ENSG00000117394	SLC2A1	1.12e-09	1.25e-08
ENSG00000114054	PCCB	1.12e-09	1.25e-08
ENSG00000109458	GAB1	1.14e-09	1.27e-08
ENSG00000105889	STEAP1B	1.14e-09	1.27e-08
ENSG00000185483	ROR1	1.16e-09	1.28e-08
ENSG00000050438	SLC4A8	1.2e-09	1.33e-08
ENSG00000175792	RUVBL1	1.21e-09	1.34e-08
ENSG00000144642	RBMS3	1.21e-09	1.34e-08
ENSG00000099814	CEP170B	1.22e-09	1.34e-08
ENSG00000074657	ZNF532	1.22e-09	1.35e-08
ENSG00000158773	USF1	1.25e-09	1.38e-08
ENSG00000029993	HMGB3	1.27e-09	1.4e-08
ENSG00000134259	NGF	1.31e-09	1.44e-08
ENSG00000100029	PES1	1.32e-09	1.45e-08
ENSG00000113594	LIFR	1.32e-09	1.45e-08
ENSG00000185432	METTL7A	1.33e-09	1.46e-08
ENSG00000214900	LINC01588	1.33e-09	1.47e-08
ENSG00000149182	ARFGAP2	1.35e-09	1.49e-08
ENSG00000248698	LINC01085	1.4e-09	1.54e-08
ENSG00000277586	NEFL	1.4e-09	1.54e-08
ENSG00000162639	HENMT1	1.43e-09	1.57e-08
ENSG00000001460	STPG1	1.43e-09	1.58e-08
ENSG00000093167	LRRFIP2	1.44e-09	1.58e-08
ENSG00000143164	DCAF6	1.45e-09	1.59e-08
ENSG00000119969	HELLS	1.45e-09	1.59e-08
ENSG00000118197	DDX59	1.47e-09	1.61e-08
ENSG00000135439	AGAP2	1.47e-09	1.61e-08
ENSG00000169504	CLIC4	1.49e-09	1.63e-08
ENSG00000257923	CUX1	1.49e-09	1.63e-08
ENSG00000225886	RP11-288L9.4	1.5e-09	1.65e-08
ENSG00000153250	RBMS1	1.52e-09	1.66e-08
ENSG00000160741	CRTC2	1.54e-09	1.68e-08
ENSG00000165891	E2F7	1.53e-09	1.68e-08
ENSG00000106236	NPTX2	1.54e-09	1.68e-08
ENSG00000113328	CCNG1	1.56e-09	1.7e-08
ENSG00000173376	NDNF	1.57e-09	1.71e-08
ENSG00000080986	NDC80	1.58e-09	1.72e-08
ENSG00000205413	SAMD9	1.59e-09	1.73e-08
ENSG00000211459	MT-RNR1	1.6e-09	1.74e-08
ENSG00000077232	DNAJC10	1.62e-09	1.77e-08
ENSG00000108679	LGALS3BP	1.63e-09	1.77e-08
ENSG00000127955	GNAI1	1.66e-09	1.8e-08
ENSG00000100714	MTHFD1	1.67e-09	1.81e-08
ENSG00000188021	UBQLN2	1.68e-09	1.82e-08
ENSG00000275832	ARHGAP23	1.7e-09	1.84e-08
ENSG00000112414	GPR126	1.7e-09	1.85e-08
ENSG00000165355	FBXO33	1.71e-09	1.85e-08
ENSG00000110811	P3H3	1.72e-09	1.86e-08
ENSG00000149564	ESAM	1.73e-09	1.87e-08
ENSG00000102531	FNDC3A	1.74e-09	1.88e-08
ENSG00000197565	COL4A6	1.76e-09	1.9e-08
ENSG00000275226	LINC00547	1.76e-09	1.9e-08
ENSG00000138346	DNA2	1.76e-09	1.9e-08
ENSG00000159259	CHAF1B	1.76e-09	1.9e-08
ENSG00000011304	PTBP1	1.77e-09	1.91e-08
ENSG00000138376	BARD1	1.8e-09	1.94e-08
ENSG00000130311	DDA1	1.8e-09	1.94e-08
ENSG00000179195	ZNF664	1.82e-09	1.96e-08
ENSG00000143368	SF3B4	1.84e-09	1.98e-08
ENSG00000240476	LINC00973	1.85e-09	1.99e-08
ENSG00000119401	TRIM32	1.87e-09	2.01e-08
ENSG00000159263	SIM2	1.88e-09	2.02e-08
ENSG00000163162	RNF149	1.89e-09	2.03e-08
ENSG00000006042	TMEM98	1.94e-09	2.08e-08
ENSG00000012048	BRCA1	1.95e-09	2.09e-08
ENSG00000260549	MT1L	1.97e-09	2.11e-08
ENSG00000080371	RAB21	2.04e-09	2.18e-08
ENSG00000213096	ZNF254	2.05e-09	2.2e-08
ENSG00000164951	PDP1	2.06e-09	2.2e-08
ENSG00000105849	TWISTNB	2.06e-09	2.21e-08
ENSG00000196247	ZNF107	2.08e-09	2.23e-08
ENSG00000173960	UBXN2A	2.08e-09	2.23e-08
ENSG00000174238	PITPNA	2.09e-09	2.24e-08
ENSG00000169248	CXCL11	2.16e-09	2.31e-08
ENSG00000113361	CDH6	2.18e-09	2.32e-08
ENSG00000139697	SBNO1	2.22e-09	2.36e-08
ENSG00000110063	DCPS	2.22e-09	2.37e-08
ENSG00000113758	DBN1	2.24e-09	2.39e-08
ENSG00000173868	PHOSPHO1	2.25e-09	2.4e-08
ENSG00000113645	WWC1	2.32e-09	2.47e-08
ENSG00000071655	MBD3	2.34e-09	2.49e-08
ENSG00000083937	CHMP2B	2.35e-09	2.5e-08
ENSG00000109790	KLHL5	2.39e-09	2.54e-08
ENSG00000172534	HCFC1	2.44e-09	2.59e-08
ENSG00000177084	POLE	2.48e-09	2.63e-08
ENSG00000163811	WDR43	2.55e-09	2.7e-08
ENSG00000166402	TUB	2.59e-09	2.74e-08
ENSG00000100075	SLC25A1	2.59e-09	2.74e-08
ENSG00000159055	MIS18A	2.6e-09	2.75e-08
ENSG00000204469	PRRC2A	2.62e-09	2.77e-08
ENSG00000258441	LINC00641	2.65e-09	2.8e-08
ENSG00000102471	NDFIP2	2.67e-09	2.82e-08
ENSG00000112096	SOD2	2.68e-09	2.83e-08
ENSG00000101337	TM9SF4	2.72e-09	2.88e-08
ENSG00000018625	ATP1A2	2.73e-09	2.88e-08
ENSG00000149596	JPH2	2.75e-09	2.9e-08
ENSG00000137364	TPMT	2.76e-09	2.91e-08
ENSG00000158828	PINK1	2.79e-09	2.93e-08
ENSG00000100528	CNIH1	2.81e-09	2.96e-08
ENSG00000149929	HIRIP3	2.81e-09	2.96e-08
ENSG00000163909	HEYL	2.83e-09	2.98e-08
ENSG00000163808	KIF15	2.83e-09	2.98e-08
ENSG00000165868	HSPA12A	2.84e-09	2.98e-08
ENSG00000137497	NUMA1	2.87e-09	3.01e-08
ENSG00000105483	CARD8	2.87e-09	3.02e-08
ENSG00000057704	TMCC3	2.94e-09	3.08e-08
ENSG00000170577	SIX2	3.01e-09	3.16e-08
ENSG00000033867	SLC4A7	3.08e-09	3.22e-08
ENSG00000084676	NCOA1	3.1e-09	3.25e-08
ENSG00000127561	SYNGR3	3.16e-09	3.3e-08
ENSG00000224078	SNHG14	3.19e-09	3.34e-08
ENSG00000197646	PDCD1LG2	3.24e-09	3.38e-08
ENSG00000281903	AF127936.7	3.29e-09	3.44e-08
ENSG00000184271	POU6F1	3.36e-09	3.51e-08
ENSG00000156103	MMP16	3.38e-09	3.53e-08
ENSG00000115084	SLC35F5	3.44e-09	3.59e-08
ENSG00000142627	EPHA2	3.47e-09	3.62e-08
ENSG00000155545	MIER3	3.48e-09	3.63e-08
ENSG00000170485	NPAS2	3.55e-09	3.7e-08
ENSG00000072778	ACADVL	3.57e-09	3.72e-08
ENSG00000205730	ITPRIPL2	3.69e-09	3.84e-08
ENSG00000206053	HN1L	3.73e-09	3.88e-08
ENSG00000275835	TUBGCP5	3.76e-09	3.9e-08
ENSG00000157557	ETS2	3.76e-09	3.9e-08
ENSG00000106123	EPHB6	3.8e-09	3.94e-08
ENSG00000180354	MTURN	3.81e-09	3.95e-08
ENSG00000182752	PAPPA	3.88e-09	4.02e-08
ENSG00000197157	SND1	3.99e-09	4.14e-08
ENSG00000030066	NUP160	4.03e-09	4.17e-08
ENSG00000151876	FBXO4	4.05e-09	4.19e-08
ENSG00000088448	ANKRD10	4.18e-09	4.33e-08
ENSG00000204767	FAM196B	4.28e-09	4.43e-08
ENSG00000160299	PCNT	4.28e-09	4.43e-08
ENSG00000074181	NOTCH3	4.32e-09	4.46e-08
ENSG00000163378	EOGT	4.43e-09	4.58e-08
ENSG00000082153	BZW1	4.45e-09	4.6e-08
ENSG00000225663	FAM195B	4.49e-09	4.63e-08
ENSG00000059588	TARBP1	4.52e-09	4.67e-08
ENSG00000169696	ASPSCR1	4.55e-09	4.69e-08
ENSG00000272031	ANKRD34A	4.56e-09	4.7e-08
ENSG00000104472	CHRAC1	4.62e-09	4.76e-08
ENSG00000237190	CDKN2AIPNL	4.69e-09	4.83e-08
ENSG00000163328	GPR155	4.83e-09	4.97e-08
ENSG00000078328	RBFOX1	4.86e-09	4.99e-08
ENSG00000156273	BACH1	4.96e-09	5.1e-08
ENSG00000136874	STX17	5.1e-09	5.24e-08
ENSG00000125843	AP5S1	5.19e-09	5.33e-08
ENSG00000103257	SLC7A5	5.24e-09	5.38e-08
ENSG00000121281	ADCY7	5.27e-09	5.41e-08
ENSG00000123739	PLA2G12A	5.3e-09	5.43e-08
ENSG00000001461	NIPAL3	5.33e-09	5.46e-08
ENSG00000099875	MKNK2	5.35e-09	5.48e-08
ENSG00000152684	PELO	5.38e-09	5.5e-08
ENSG00000111247	RAD51AP1	5.47e-09	5.59e-08
ENSG00000144802	NFKBIZ	5.48e-09	5.61e-08
ENSG00000125868	DSTN	5.61e-09	5.73e-08
ENSG00000181408	UTS2R	5.63e-09	5.76e-08
ENSG00000145040	UCN2	5.78e-09	5.9e-08
ENSG00000111348	ARHGDIB	5.89e-09	6.01e-08
ENSG00000125965	GDF5	5.98e-09	6.1e-08
ENSG00000145730	PAM	6.18e-09	6.3e-08
ENSG00000057657	PRDM1	6.18e-09	6.3e-08
ENSG00000135074	ADAM19	6.26e-09	6.37e-08
ENSG00000143537	ADAM15	6.27e-09	6.38e-08
ENSG00000198218	QRICH1	6.3e-09	6.4e-08
ENSG00000142892	PIGK	6.32e-09	6.43e-08
ENSG00000176046	NUPR1	6.41e-09	6.52e-08
ENSG00000115539	PDCL3	6.51e-09	6.62e-08
ENSG00000149428	HYOU1	6.57e-09	6.67e-08
ENSG00000121274	PAPD5	6.65e-09	6.75e-08
ENSG00000023330	ALAS1	6.69e-09	6.79e-08
ENSG00000135334	AKIRIN2	6.71e-09	6.81e-08
ENSG00000197226	TBC1D9B	6.84e-09	6.93e-08
ENSG00000100918	REC8	6.87e-09	6.95e-08
ENSG00000121067	SPOP	6.88e-09	6.96e-08
ENSG00000146555	SDK1	6.88e-09	6.96e-08
ENSG00000109089	CDR2L	6.94e-09	7.01e-08
ENSG00000118965	WDR35	7.03e-09	7.1e-08
ENSG00000067798	NAV3	7.12e-09	7.19e-08
ENSG00000152253	SPC25	7.12e-09	7.19e-08
ENSG00000255112	CHMP1B	7.18e-09	7.25e-08
ENSG00000148719	DNAJB12	7.31e-09	7.37e-08
ENSG00000124875	CXCL6	7.35e-09	7.41e-08
ENSG00000133313	CNDP2	7.41e-09	7.47e-08
ENSG00000142731	PLK4	7.42e-09	7.47e-08
ENSG00000163754	GYG1	7.45e-09	7.5e-08
ENSG00000101220	C20orf27	7.51e-09	7.56e-08
ENSG00000173757	STAT5B	7.59e-09	7.63e-08
ENSG00000220785	MTMR9LP	7.73e-09	7.77e-08
ENSG00000119927	GPAM	7.77e-09	7.81e-08
ENSG00000080546	SESN1	7.93e-09	7.96e-08
ENSG00000166803	KIAA0101	7.99e-09	8.02e-08
ENSG00000178605	GTPBP6	8.07e-09	8.09e-08
ENSG00000138074	SLC5A6	8.33e-09	8.35e-08
ENSG00000120686	UFM1	8.35e-09	8.36e-08
ENSG00000118707	TGIF2	8.47e-09	8.48e-08
ENSG00000196235	SUPT5H	8.62e-09	8.63e-08
ENSG00000135905	DOCK10	8.65e-09	8.65e-08
ENSG00000167193	CRK	8.68e-09	8.67e-08
ENSG00000090889	KIF4A	8.72e-09	8.71e-08
ENSG00000170955	PRKCDBP	8.79e-09	8.78e-08
ENSG00000010803	SCMH1	8.8e-09	8.79e-08
ENSG00000169372	CRADD	8.83e-09	8.81e-08
ENSG00000164220	F2RL2	8.98e-09	8.95e-08
ENSG00000173221	GLRX	9.11e-09	9.08e-08
ENSG00000069431	ABCC9	9.16e-09	9.12e-08
ENSG00000143772	ITPKB	9.18e-09	9.15e-08
ENSG00000132963	POMP	9.22e-09	9.17e-08
ENSG00000163812	ZDHHC3	9.27e-09	9.22e-08
ENSG00000113597	TRAPPC13	9.35e-09	9.3e-08
ENSG00000128011	LRFN1	9.39e-09	9.33e-08
ENSG00000124831	LRRFIP1	9.52e-09	9.46e-08
ENSG00000104341	LAPTM4B	9.53e-09	9.47e-08
ENSG00000169607	CKAP2L	9.66e-09	9.58e-08
ENSG00000137501	SYTL2	9.68e-09	9.6e-08
ENSG00000143322	ABL2	9.69e-09	9.6e-08
ENSG00000160352	ZNF714	9.75e-09	9.66e-08
ENSG00000168175	MAPK1IP1L	9.78e-09	9.68e-08
ENSG00000166398	KIAA0355	9.91e-09	9.81e-08
ENSG00000157542	KCNJ6	1.01e-08	1e-07
[truncated: 4,762 more rows]
