# Supplementary material for: Selective Targeting of Class I Histone Deacetylases in a Model of Human Osteosarcoma
Source: Cancers (Basel). 2021 Aug 20;13(16):4199. doi: 10.3390/cancers13164199 (PMC8394112; doi:10.3390/cancers13164199)
Supplement: Supplementary file 1 [file cancers-13-04199-s001.zip › Table S3.xlsx]

## Sheet: Sheet0
Table S3, Pathway Analysis of significantly differentially expressed genes from 4SC-202 treated vs control SJSA-1 cells
© 2000-2020 QIAGEN. All rights reserved.
Ingenuity Canonical Pathways	-log(p-value)	Ratio	z-score	Molecules
Synaptogenesis Signaling Pathway	5.53	0.142	4.938	AP1G2,CDH5,CDH6,CNTNAP2,CPLX2,CREB3L3,DAB1,EFNA3,EFNB1,EPHA10,EPHA3,EPHA5,EPHA8,EPHB3,EPHB6,GRIN1,GRIN2A,GRIN2B,GRIN3B,GRM1,MAPT,NRXN1,NRXN2,NRXN3,PIK3C2B,PIK3R3,PRKAR2B,RAB3A,RASD2,RASGRP2,RELN,SHF,SNCB,SNCG,SYT12,SYT13,SYT16,SYT2,SYT3,SYT4,SYT5,SYT7,THBS1,UNC13A
Notch Signaling	5.43	0.324	0	CNTN1,DLL1,DLL3,DTX1,HES1,HES7,HEY2,JAG2,LFNG,MAG,MAML3,NOTCH4
GABA Receptor Signaling	5.28	0.211	#NUM!	AP1G2,CACNA1D,CACNA1G,CACNA2D3,CACNG4,CACNG6,CACNG7,GABRB1,GABRB2,GABRQ,GABRR2,GAD1,GPR37,KCNH2,KCNN1,KCNN2,KCNN3,KCNQ2,SLC6A1,SLC6A12
Neuroinflammation Signaling Pathway	5.19	0.141	0.667	ACVR1C,CALB1,CASP1,CCL2,CFLAR,CNTF,CREB3L3,CX3CL1,CXCL10,FOS,GABRB1,GABRB2,GABRQ,GABRR2,GAD1,GRIN1,GRIN2A,GRIN2B,GRIN3B,HLA-DMA,HLA-DMB,HLA-DRA,IL1B,IL34,JAK3,JMJD7-PLA2G4B,MAPK4,MAPT,MMP3,NFATC2,PIK3C2B,PIK3R3,PLA2G2D,PRKCG,SLC6A1,SLC6A12,TGFB2,TIRAP,TLR2,TLR3,TNF,VCAM1
Neuropathic Pain Signaling In Dorsal Horn Neurons	4.86	0.198	3.578	FOS,GPR37,GRIN1,GRIN2A,GRIN2B,GRIN3B,GRM1,ITPR2,KCNH2,KCNN1,KCNN2,KCNN3,KCNQ2,PIK3C2B,PIK3R3,PLCB2,PLCL1,PRKAR2B,PRKCG,TACR1
Breast Cancer Regulation by Stathmin1	4.31	0.112	3.845	ADCYAP1R1,ADGRB1,ADGRF4,ADGRG2,ADRA1A,ADRA2A,ARHGEF16,ARHGEF5,AURKA,AVPR1A,CALCR,CDK1,CELSR2,CHRM2,CHRM4,CREB3L3,CRHR2,EDNRB,F2RL3,FZD3,GALR2,GCGR,GNB1L,GNG7,GPR1,GPR146,GPR156,GPR158,GPR160,GPR162,GPR183,GPR37,GPR37L1,GPR50,GRM1,HTR1D,LGR5,LPAR4,MC4R,MTNR1A,NMUR1,NPY1R,OPRD1,OPRK1,OXGR1,PDGFB,PGF,PIK3C2B,PIK3R3,PLCB2,PPM1J,PPM1L,PPP2R2C,PRKAR2B,PRKCG,RASD2,TACR1,TAS1R3,TGFB2,TP53,TUBA1B,TUBA4A,T…
Tumor Microenvironment Pathway	4.19	0.153	0.962	CCL2,CFLAR,CSF2,FGF13,FGF18,FGF19,FGF7,FGF9,FOS,FOXG1,IL1B,LEPR,MMP10,MMP11,MMP12,MMP15,MMP3,PDCD1LG2,PDGFB,PDGFD,PGF,PIK3C2B,PIK3R3,RASD2,SLC2A4,TGFB2,TNF
CREB Signaling in Neurons	4.18	0.111	4.75	ADCYAP1R1,ADGRB1,ADGRF4,ADGRG2,ADRA1A,ADRA2A,AVPR1A,CACNA1D,CACNA1G,CACNA2D3,CACNG4,CACNG6,CACNG7,CALCR,CELSR2,CHRM2,CHRM4,CREB3L3,CRHR2,EDNRB,F2RL3,FGFR4,FZD3,GALR2,GCGR,GNB1L,GNG7,GPR1,GPR146,GPR156,GPR158,GPR160,GPR162,GPR183,GPR37,GPR37L1,GPR50,GRIK2,GRIN1,GRIN2A,GRIN2B,GRM1,HTR1D,ITPR2,LGR5,LPAR4,MC4R,MTNR1A,NGFR,NMUR1,NPY1R,OPRD1,OPRK1,OXGR1,PDGFB,PIK3C2B,PIK3R3,PLCB2,PLCL1,PRKAR2B,PRKCG,RA…
Axonal Guidance Signaling	4.05	0.115	#NUM!	ADAM11,ADAM12,ADAM8,ADAMTS1,ADAMTS19,ADAMTS5,ADAMTS6,BMP4,BMP8B,DPYSL5,EFNA3,EFNB1,EPHA10,EPHA3,EPHA5,EPHA8,EPHB3,EPHB6,FZD3,GNB1L,GNG7,ITGA9,ITGB2,L1CAM,LRRC4C,MAG,MMP10,MMP11,MMP12,MMP15,MMP3,NFATC2,NGFR,PAK6,PDGFB,PDGFD,PGF,PIK3C2B,PIK3R3,PLCB2,PLCL1,PRKAR2B,PRKCG,RASD2,ROBO3,SEMA6A,SEMA6B,SHH,TUBA1B,TUBA4A,TUBB,TUBB4A,TUBB4B,UNC5A,WNT6,WNT7B
T Cell Exhaustion Signaling Pathway	3.95	0.151	0.447	ACVR1C,BCL6,BTLA,EOMES,FOS,HAVCR2,HLA-DMA,HLA-DMB,HLA-DQA2,HLA-DRA,IL10RA,IL12RB1,IRF4,JAK3,NFATC2,PDCD1LG2,PIK3C2B,PIK3R3,PPM1J,PPM1L,PPP2R2C,PRDM1,RASD2,STAT4,TBX21,TNFRSF14
Adrenomedullin signaling pathway	3.74	0.142	2.558	FOS,GAD1,GPR37,GUCY1B1,IL1B,ITPR2,KCNH2,KCNN1,KCNN2,KCNN3,KCNQ2,MAPK4,MATK,MYLK2,NPR2,NPR3,NT5C,PIK3C2B,PIK3R3,PLCB2,PLCL1,PRKAR2B,RASD2,RXRG,SHF,SOX15,TNF,TTN
Cardiac Hypertrophy Signaling (Enhanced)	3.63	0.112	3.111	ACVR1C,ADRA1A,ADRA2A,CACNA1D,CLCF1,CNTF,CSF2,CTF1,EDA,EDN1,EDNRB,ENPP6,FGF13,FGF18,FGF19,FGF7,FGF9,FGFR4,FZD3,GNG7,HAND1,HAND2,HSPB3,IL10RA,IL12RB1,IL17RD,IL1B,IL1RL1,IL20RB,IL2RB,IL7R,ITGA9,ITGB2,ITPR2,MAP3K15,MAP3K9,MYOCD,NFATC2,NGFR,PDE3A,PDE3B,PIK3C2B,PIK3R3,PLCB2,PLCL1,PRKAR2B,PRKCG,RASD2,RCAN1,RYR2,TGFB2,TNF,TULP2,WNT6,WNT7B
Th2 Pathway	3.53	0.157	0	ACVR1C,DLL1,GFI1,HLA-DMA,HLA-DMB,HLA-DQA2,HLA-DRA,IL12RB1,IL1RL1,IL24,IL2RB,ITGB2,JAG2,JAK3,MAF,NFATC2,NOTCH4,PIK3C2B,PIK3R3,STAT4,TBX21
Hepatic Fibrosis / Hepatic Stellate Cell Activation	3.44	0.141	#NUM!	CCL2,COL15A1,COL17A1,COL20A1,COL25A1,COL26A1,COL2A1,COL4A4,COL4A6,COL7A1,COL9A2,EDN1,EDNRB,IGFBP5,IL10RA,IL1B,IL1RL1,LEPR,NGFR,PDGFB,PDGFD,PGF,SERPINE1,TGFB2,TNF,VCAM1
LPS/IL-1 Mediated Inhibition of RXR Function	3.26	0.131	-1.265	ABCB1,ABCC3,ACSL5,ALDH16A1,ALDH1A2,ALDH1A3,ALDH1L2,ALDH3B1,CHST1,CHST11,CPT1C,CYP3A5,FABP3,FABP4,HS3ST2,HS3ST6,HS6ST2,HS6ST3,IL1B,IL1RL1,IL4I1,LIPC,NGFR,NR5A2,PPARGC1A,SLC27A2,SLC27A3,SULT4A1,TNF
Aryl Hydrocarbon Receptor Signaling	3.18	0.148	-1.155	AHRR,ALDH16A1,ALDH1A2,ALDH1A3,ALDH1L2,ALDH3B1,CCNA1,CCNE2,CYP1A1,CYP1B1,FOS,HSPB3,IL1B,NQO1,NR2F1,RBL1,RXRG,TGFB2,TNF,TP53,TP73
Amyotrophic Lateral Sclerosis Signaling	3.07	0.165	1.732	CACNA1D,CASP1,GPX1,GRIK2,GRIN1,GRIN2A,GRIN2B,GRIN3B,NEFH,NEFL,NEFM,NOS1,PGF,PIK3C2B,PIK3R3,TP53
Xenobiotic Metabolism Signaling	3.01	0.12	#NUM!	ABCB1,ABCC3,AHRR,ALDH16A1,ALDH1A2,ALDH1A3,ALDH1L2,ALDH3B1,CHST1,CHST11,CITED2,CYP1A1,CYP1B1,CYP3A5,HS3ST2,HS3ST6,HS6ST2,HS6ST3,IL1B,IL4I1,MAF,MAP3K15,MAP3K9,NQO1,PIK3C2B,PIK3R3,PPARGC1A,PPM1J,PPM1L,PPP2R2C,PRKCG,RASD2,SULT4A1,TNF
Synaptic Long Term Depression	2.97	0.133	0.655	CACNA1D,CACNA1G,CACNA2D3,CACNG4,CACNG6,CACNG7,GAD1,GRM1,GUCY1B1,ITPR2,NOS1,NPR2,NPR3,NT5C,PLA2G2D,PLAAT4,PLCB2,PLCL1,PPM1J,PPM1L,PPP2R2C,PRKCG,RASD2,RYR2,SOX15
Th1 and Th2 Activation Pathway	2.92	0.136	#NUM!	ACVR1C,DLL1,GFI1,HAVCR2,HLA-DMA,HLA-DMB,HLA-DQA2,HLA-DRA,IL10RA,IL12RB1,IL1RL1,IL24,IL2RB,ITGB2,JAG2,JAK3,MAF,NFATC2,NOTCH4,PIK3C2B,PIK3R3,STAT4,TBX21
White Adipose Tissue Browning Pathway	2.91	0.147	2.065	ANGPT2,CACNA1D,CACNA1G,CACNA2D3,CACNG4,CACNG6,CACNG7,CREB3L3,FGFR4,FNDC5,GPBAR1,GUCY1B1,LDHA,PPARGC1A,PRDM16,PRKAR2B,RXRG,TRPV1,VGF
Circadian Rhythm Signaling	2.86	0.242	#NUM!	ADCYAP1R1,CREB3L3,GRIN1,GRIN2A,GRIN2B,GRIN3B,NR1D1,PER1
Noradrenaline and Adrenaline Degradation	2.86	0.242	-0.707	ALDH1A2,ALDH1A3,ALDH3B1,COMT,DHRS2,DHRS4,DHRS9,IL4I1
Wnt/β-catenin Signaling	2.78	0.133	-1.342	ACVR1C,CDH5,FRZB,FZD3,KREMEN2,NR5A2,PPM1J,PPM1L,PPP2R2C,SFRP2,SFRP4,SOX11,SOX15,SOX18,SOX21,SOX3,SOX8,TGFB2,TLE1,TP53,WIF1,WNT6,WNT7B
Dopamine-DARPP32 Feedback in cAMP Signaling	2.77	0.135	2.183	CACNA1D,CREB3L3,GRIN1,GRIN2A,GRIN2B,GRIN3B,GUCY1B1,ITPR2,KCNJ10,KCNJ11,KCNJ15,KCNJ2,KCNJ8,NOS1,PLCB2,PLCL1,PPM1J,PPM1L,PPP1R1B,PPP2R2C,PRKAR2B,PRKCG
The Visual Cycle	2.77	0.3	1.342	AKR1B10,AKR1C3,DHRS3,DHRS9,LRAT,RDH10
Retinoate Biosynthesis I	2.77	0.235	0.707	AKR1B10,AKR1C3,ALDH1A2,ALDH1A3,DHRS3,DHRS4,DHRS9,RDH10
Corticotropin Releasing Hormone Signaling	2.68	0.138	0.5	CACNA1D,CACNA1G,CACNA2D3,CACNG4,CACNG6,CACNG7,CREB3L3,CRHR2,FOS,GAD1,GUCY1B1,ITPR2,NOS1,NPR2,NPR3,NT5C,PRKAR2B,PRKCG,SHH,SOX15
Transcriptional Regulatory Network in Embryonic Stem Cells	2.49	0.185	#NUM!	EOMES,ESX1,GSX2,H4C14,H4C8,H4C9,HAND1,HESX1,L1CAM,LHX5
Ephrin A Signaling	2.39	0.191	#NUM!	EFNA3,EPHA10,EPHA3,EPHA5,EPHA8,NGFR,PIK3C2B,PIK3R3,VAV3
Sperm Motility	2.37	0.119	1	CACNA1G,CATSPER1,CNGB1,EPHA3,EPHA5,EPHA8,EPHB3,ERBB3,ERBB4,FGFR4,GUCY1B1,ITK,ITPR2,JAK3,KIT,LMTK3,MATK,NPPC,PLA2G2D,PLAAT4,PLCB2,PLCL1,PRKAR2B,PRKCG,SLC16A10,TIE1
Gap Junction Signaling	2.34	0.121	#NUM!	CCN3,GAD1,GJA3,GJA5,GJB2,GRIK2,GUCY1B1,ITPR2,NPR2,NPR3,NT5C,PIK3C2B,PIK3R3,PLCB2,PLCL1,PRKAR2B,PRKCG,RASD2,SOX15,TUBA1B,TUBA4A,TUBB,TUBB4A,TUBB4B
Ephrin Receptor Signaling	2.32	0.122	2.121	ANGPT1,CREB3L3,EFNA3,EFNB1,EPHA10,EPHA3,EPHA5,EPHA8,EPHB3,EPHB6,GNB1L,GNG7,GRIN1,GRIN2A,GRIN2B,GRIN3B,ITGA9,ITGB2,PAK6,PDGFB,PDGFD,PGF,RASD2
Role of Macrophages, Fibroblasts and Endothelial Cells in Rheumatoid Arthritis	2.31	0.109	#NUM!	CCL2,CEBPD,CREB3L3,CSF2,FCGR1A,FOS,FRZB,FZD3,IL1B,IL1RL1,MMP3,NFATC2,NGFR,PDGFB,PDGFD,PGF,PIK3C2B,PIK3R3,PLCB2,PLCL1,PRKCG,PRSS3,RASD2,SELE,SFRP2,SFRP4,TLR2,TLR3,TNF,TRAF1,VCAM1,WIF1,WNT6,WNT7B
Antiproliferative Role of Somatostatin Receptor 2	2.24	0.156	1	GAD1,GNB1L,GNG7,GUCY1B1,NOS1,NPR2,NPR3,NT5C,PIK3C2B,PIK3R3,RASD2,SOX15
nNOS Signaling in Skeletal Muscle Cells	2.23	0.195	#NUM!	CACNA1D,CACNA1G,CACNA2D3,CACNG4,CACNG6,CACNG7,NOS1,RYR2
Granzyme A Signaling	2.22	0.278	#NUM!	H1-0,H1-2,H1-3,H1-4,H1-5
Bladder Cancer Signaling	2.21	0.144	0.447	FGF13,FGF18,FGF19,FGF7,FGF9,MMP10,MMP11,MMP12,MMP15,MMP3,PGF,RASD2,THBS1,TP53
Endocannabinoid Neuronal Synapse Pathway	2.2	0.133	2.183	CACNA1D,CACNA1G,CACNA2D3,CACNG4,CACNG6,CACNG7,GNG7,GRIN1,GRIN2A,GRIN2B,GRIN3B,GRM1,MAPK4,PLCB2,PLCL1,PRKAR2B,TRPV1
VDR/RXR Activation	2.19	0.154	-0.333	CALB1,CSF2,CXCL10,CYP24A1,CYP27B1,HES1,IGFBP5,IL1RL1,PRKCG,RXRG,SERPINB1,TGFB2
Retinol Biosynthesis	2.17	0.19	1.134	AKR1B10,AKR1C3,DHRS3,DHRS9,LIPC,LRAT,PNLIPRP3,RDH10
Th1 Pathway	2.15	0.134	1.508	DLL1,HAVCR2,HLA-DMA,HLA-DMB,HLA-DQA2,HLA-DRA,IL10RA,IL12RB1,ITGB2,JAK3,NFATC2,NOTCH4,PIK3C2B,PIK3R3,STAT4,TBX21
Cellular Effects of Sildenafil (Viagra)	2.13	0.131	#NUM!	CACNA1D,CACNG4,CACNG6,CACNG7,GPR37,GUCY1B1,ITPR2,KCNH2,KCNN1,KCNN2,KCNN3,KCNQ2,PDE3A,PDE3B,PLCB2,PLCL1,PRKAR2B
GADD45 Signaling	2.12	0.263	#NUM!	BRCA1,CCNE2,CDK1,GADD45G,TP53
DNA damage-induced 14-3-3σ Signaling	2.12	0.263	#NUM!	BRCA1,CCNB3,CCNE2,CDK1,TP53
Xenobiotic Metabolism CAR Signaling Pathway	2.1	0.119	1.706	ABCB1,ABCC3,ALDH16A1,ALDH1A2,ALDH1A3,ALDH1L2,ALDH3B1,CHST1,CHST11,CITED2,CYP1A1,CYP3A5,HS3ST2,HS3ST6,HS6ST2,HS6ST3,PPARGC1A,PPM1J,PPM1L,PPP2R2C,PRKCG,SULT4A1
Type II Diabetes Mellitus Signaling	2.09	0.127	1.134	ACSL5,CACNA1D,CACNA1G,CACNA2D3,CACNG4,CACNG6,CACNG7,CD36,KCNJ11,MAFA,NGFR,PIK3C2B,PIK3R3,PRKCG,SLC27A2,SLC27A3,SLC2A4,TNF
Superpathway of Serine and Glycine Biosynthesis I	2.04	0.429	#NUM!	DUSP26,PSPH,SHMT2
IL-23 Signaling Pathway	2.04	0.182	-0.378	CSF2,IL12RB1,IL1B,IL23A,PIK3C2B,PIK3R3,STAT4,TNF
GPCR-Mediated Nutrient Sensing in Enteroendocrine Cells	2.03	0.134	1.291	CACNA1D,CACNA1G,CACNA2D3,CACNG4,CACNG6,CACNG7,CCK,GNG7,GPBAR1,ITPR2,PLCB2,PLCL1,PRKAR2B,PRKCG,TAS1R3
Opioid Signaling Pathway	2.01	0.11	2.449	AP1G2,CACNA1D,CACNA1G,CACNA2D3,CACNG4,CACNG6,CACNG7,CREB3L3,EGR4,FOS,FOSB,GNG7,GRIN1,GRIN2A,GRIN2B,GRIN3B,ITPR2,MAPK4,NOS1,OPRD1,OPRK1,PRKAR2B,PRKCG,RASD2,RGS4,RGS7,RYR2
AMPK Signaling	1.94	0.112	1.698	ADRA1A,ADRA2A,AK5,CHRM2,CHRM4,CHRNA3,CHRNA5,CHRNA9,CPT1C,CREB3L3,FOXG1,GNB1L,PCK2,PFKFB4,PIK3C2B,PIK3R3,PPARGC1A,PPM1J,PPM1L,PPP2R2C,PRKAR2B,RAB39A,RAB3A,SLC2A4
eNOS Signaling	1.94	0.12	2.673	AQP3,CCNA1,CHRM2,CHRM4,CHRNA3,CHRNA5,CHRNA9,CNGB1,GUCY1B1,HSPA14,HSPA6,ITPR2,LPAR4,NOSTRIN,PGF,PIK3C2B,PIK3R3,PRKAR2B,PRKCG
Dendritic Cell Maturation	1.91	0.116	1.091	COL2A1,CREB3L3,CSF2,FCGR1A,FSCN1,FSCN2,HLA-DMA,HLA-DMB,HLA-DRA,IL1B,IL23A,LEPR,NGFR,PIK3C2B,PIK3R3,PLCB2,PLCL1,STAT4,TLR2,TLR3,TNF
Netrin Signaling	1.91	0.154	2.53	CACNA1D,CACNA1G,CACNA2D3,CACNG4,CACNG6,CACNG7,NFATC2,PRKAR2B,RYR2,UNC5A
G-Protein Coupled Receptor Signaling	1.91	0.106	#NUM!	ADRA1A,ADRA2A,AVPR1A,CALCR,CHRM2,CHRM4,CREB3L3,DUSP1,ENPP6,GRM1,HTR1D,MC4R,NPR3,NPY1R,OPRD1,OPRK1,PDE3A,PDE3B,PIK3C2B,PIK3R3,PLCB2,PRKAR2B,PRKCG,RASD2,RGS2,RGS4,RGS7,TULP2,VIPR1
14-3-3-mediated Signaling	1.89	0.126	1	FOS,GFAP,MAPT,PIK3C2B,PIK3R3,PLCB2,PLCL1,PRKCG,RASD2,TNF,TP73,TUBA1B,TUBA4A,TUBB,TUBB4A,TUBB4B
Airway Pathology in Chronic Obstructive Pulmonary Disease	1.87	0.128	#NUM!	CCL2,CLCF1,CNTF,CSF2,EDA,FGF13,FGF18,FGF19,FGF7,FGF9,IL1B,IL23A,LCN2,TGFB2,TNF
Ethanol Degradation II	1.84	0.2	0	ALDH1A2,ALDH1A3,ALDH3B1,DHRS2,DHRS4,DHRS9
Glutamate Receptor Signaling	1.84	0.158	2.236	GNG7,GRIK2,GRIN1,GRIN2A,GRIN2B,GRIN3B,GRM1,SLC17A7,SLC1A7
ATM Signaling	1.83	0.134	-2.111	BRCA1,CBX5,CCNB3,CDC25C,CDK1,CREB3L3,FANCD2,GADD45G,PPM1J,PPM1L,PPP2R2C,TP53,TP73
Osteoarthritis Pathway	1.82	0.11	0	ACVRL1,ADAMTS5,ALPL,CASP1,CCN4,COL2A1,CREB3L3,DCN,FGF18,FRZB,FZD3,HES1,IL1B,IL1RL1,ITGA9,ITGB2,MMP10,MMP12,MMP3,NKX3-2,PGF,PPARGC1A,TLR2,TNF
GP6 Signaling Pathway	1.8	0.126	1.291	COL15A1,COL17A1,COL20A1,COL25A1,COL26A1,COL2A1,COL4A4,COL4A6,COL7A1,COL9A2,LAMA5,PIK3C2B,PIK3R3,PRKCG,RASGRP2
Cardiac β-adrenergic Signaling	1.8	0.121	0.302	AKAP3,AKAP6,CACNA1D,ENPP6,GNB1L,GNG7,PDE3A,PDE3B,PKIB,PPM1J,PPM1L,PPP1R1A,PPP2R2C,PRKAR2B,RYR2,SLC8A2,TULP2
Cell Cycle: G2/M DNA Damage Checkpoint Regulation	1.77	0.163	0	AURKA,BRCA1,CCNB3,CDC25C,CDK1,RPRM,TOP2A,TP53
Differential Regulation of Cytokine Production in Intestinal Epithelial Cells by IL-17A and IL-17F	1.75	0.217	#NUM!	CCL2,CSF2,IL1B,LCN2,TNF
Tryptophan Degradation X (Mammalian, via Tryptamine)	1.75	0.217	-1	AKR1B10,ALDH1A2,ALDH1A3,ALDH3B1,IL4I1
Protein Kinase A Signaling	1.71	0.0967	1.616	AKAP3,AKAP6,CDC25C,CNGB1,CREB3L3,DHH,DUSP1,DUSP26,EBI3,ENPP6,EYA1,GNB1L,GNG7,H1-0,H1-2,H1-3,H1-4,H1-5,ITPR2,MYLK2,NFATC2,NGFR,PDE3A,PDE3B,PLCB2,PLCL1,PPP1R1B,PRKAR2B,PRKCG,PTPRO,PTPRR,PTPRZ1,PYGM,RYR2,SHH,TGFB2,TTN,TULP2
Calcium Signaling	1.66	0.108	3.13	CACNA1D,CACNA1G,CACNA2D3,CACNG4,CACNG6,CACNG7,CHRNA3,CHRNA5,CHRNA9,CREB3L3,GRIN1,GRIN2A,GRIN2B,GRIN3B,ITPR2,NFATC2,PRKAR2B,RCAN1,RYR2,SLC8A2,TNNC1,TRPC4
T Helper Cell Differentiation	1.66	0.141	#NUM!	BCL6,HLA-DMA,HLA-DMB,HLA-DRA,IL10RA,IL12RB1,NGFR,STAT4,TBX21,TNF
cAMP-mediated signaling	1.63	0.105	1.706	ADRA2A,AKAP3,AKAP6,CHRM2,CHRM4,CNGB1,CREB3L3,DUSP1,ENPP6,HTR1D,MC4R,NPR3,NPY1R,OPRD1,OPRK1,PDE3A,PDE3B,PKIB,PRKAR2B,RGS2,RGS4,RGS7,TULP2,VIPR1
Atherosclerosis Signaling	1.63	0.12	#NUM!	ALOXE3,CCL2,CD36,COL2A1,IL1B,ITGB2,MMP3,PDGFB,PDGFD,PLA2G2D,PLAAT4,SELE,TNF,TNFRSF14,VCAM1
γ-linolenate Biosynthesis II (Animals)	1.6	0.235	0	ACSL5,FADS2,SLC27A2,SLC27A3
Mitochondrial L-carnitine Shuttle Pathway	1.6	0.235	0	ACSL5,CPT1C,SLC27A2,SLC27A3
Xenobiotic Metabolism AHR Signaling Pathway	1.6	0.133	-1.508	AHRR,ALDH16A1,ALDH1A2,ALDH1A3,ALDH1L2,ALDH3B1,CYP1A1,CYP1B1,IL1B,NQO1,TNF
Granulocyte Adhesion and Diapedesis	1.58	0.11	#NUM!	CCL2,CCL24,CDH5,CX3CL1,CXCL10,CXCL11,CXCL6,IL1B,IL1RL1,ITGB2,MMP10,MMP11,MMP12,MMP15,MMP3,NGFR,SELE,TNF,VCAM1
Prostanoid Biosynthesis	1.58	0.3	#NUM!	CYP2S1,PTGS1,TBXAS1
Dermatan Sulfate Biosynthesis (Late Stages)	1.55	0.159	2.646	CHST1,CHST11,HS3ST2,HS3ST6,HS6ST2,HS6ST3,SULT4A1
Angiopoietin Signaling	1.54	0.135	0	ANGPT1,ANGPT2,ANGPT4,ANGPTL1,GRB14,PAK6,PIK3C2B,PIK3R3,RASD2,TIE1
Heparan Sulfate Biosynthesis	1.54	0.135	2.53	B3GAT1,CHST1,CHST11,EXTL1,HS3ST2,HS3ST6,HS6ST2,HS6ST3,PLA1A,SULT4A1
Chondroitin Sulfate Biosynthesis	1.53	0.148	2.828	B3GAT1,CHST1,CHST11,HS3ST2,HS3ST6,HS6ST2,HS6ST3,SULT4A1
HMGB1 Signaling	1.52	0.11	0.535	CCL2,CLCF1,CNTF,CSF2,EDA,FOS,IL1B,NGFR,PIK3C2B,PIK3R3,RASD2,RHOV,RND2,SELE,SERPINE1,TGFB2,TNF,VCAM1
Role of PKR in Interferon Induction and Antiviral Response	1.52	0.119	-1.387	CASP1,FCGR1A,FOS,HSPA14,HSPA6,IL1B,IL24,PDGFB,PDGFD,SCARA5,TIRAP,TLR3,TNF,TP53
Differential Regulation of Cytokine Production in Macrophages and T Helper Cells by IL-17A and IL-17F	1.51	0.222	#NUM!	CCL2,CSF2,IL1B,TNF
Fatty Acid α-oxidation	1.51	0.222	0	ALDH1A2,ALDH1A3,ALDH3B1,ALOXE3
Xenobiotic Metabolism PXR Signaling Pathway	1.51	0.107	0.894	ABCB1,ABCC3,ALDH16A1,ALDH1A2,ALDH1A3,ALDH1L2,ALDH3B1,CHST1,CHST11,CITED2,CYP3A5,HS3ST2,HS3ST6,HS6ST2,HS6ST3,IL4I1,PPARGC1A,PRKAR2B,PRKCG,SULT4A1
PKCθ Signaling in T Lymphocytes	1.49	0.111	3.162	CACNA1D,CACNA1G,CACNA2D3,CACNG4,CACNG6,CACNG7,FOS,HLA-DMA,HLA-DMB,HLA-DRA,MAP3K15,MAP3K9,NFATC2,PIK3C2B,PIK3R3,RASD2,VAV3
Systemic Lupus Erythematosus In B Cell Signaling Pathway	1.48	0.0993	-0.577	CD22,CLCF1,CNTF,CSF2,EDA,FOS,FOXG1,IFIT2,IFIT3,IGHM,IL1B,ISG20,NFATC2,PIK3AP1,PIK3C2B,PIK3R3,PLAAT4,PRKCG,RASD2,RASGRP2,SHF,STING1,TGFB2,TLR3,TNF,TNFRSF13C,TRAF1
Dopamine Degradation	1.47	0.185	-1.342	ALDH1A2,ALDH1A3,ALDH3B1,COMT,IL4I1
Chondroitin Sulfate Biosynthesis (Late Stages)	1.45	0.152	2.646	CHST1,CHST11,HS3ST2,HS3ST6,HS6ST2,HS6ST3,SULT4A1
Reelin Signaling in Neurons	1.44	0.116	2.673	ARHGEF16,ARHGEF5,DAB1,GRIN1,GRIN2A,GRIN2B,GRIN3B,MAP3K9,MAPK8IP1,MAPK8IP2,MAPT,PIK3C2B,PIK3R3,RELN
Putrescine Degradation III	1.43	0.211	-1	ALDH1A2,ALDH1A3,ALDH3B1,IL4I1
MSP-RON Signaling In Macrophages Pathway	1.43	0.118	0.832	CREB3L3,F12,FOS,HLA-DMA,HLA-DMB,HLA-DQA2,HLA-DRA,ITGB2,KLK14,PIK3C2B,PIK3R3,RASD2,TNF
Heparan Sulfate Biosynthesis (Late Stages)	1.42	0.134	2.333	CHST1,CHST11,EXTL1,HS3ST2,HS3ST6,HS6ST2,HS6ST3,PLA1A,SULT4A1
Role of CHK Proteins in Cell Cycle Checkpoint Control	1.41	0.14	1.134	BRCA1,CDC25C,CDK1,PPM1J,PPM1L,PPP2R2C,SLC19A1,TP53
Dermatan Sulfate Biosynthesis	1.41	0.14	2.828	B3GAT1,CHST1,CHST11,HS3ST2,HS3ST6,HS6ST2,HS6ST3,SULT4A1
Regulation of the Epithelial-Mesenchymal Transition Pathway	1.4	0.104	#NUM!	EGR1,FGF13,FGF18,FGF19,FGF7,FGF9,FGFR4,FZD3,JAG2,JAK3,LOX,NOTCH4,PARD6A,PDGFD,PIK3C2B,PIK3R3,RASD2,TGFB2,WNT6,WNT7B
Gαq Signaling	1.4	0.108	1.5	ADRA1A,AVPR1A,CALCR,GNB1L,GNG7,GRM1,ITPR2,NFATC2,PIK3C2B,PIK3R3,PLCB2,PRKCG,RGS2,RGS4,RGS7,RHOV,RND2
Protein Citrullination	1.39	0.4	#NUM!	PADI1,PADI3
Creatine-phosphate Biosynthesis	1.39	0.4	#NUM!	CKB,CKMT1A/CKMT1B
Serine Biosynthesis	1.39	0.4	#NUM!	DUSP26,PSPH
Citrulline-Nitric Oxide Cycle	1.39	0.4	#NUM!	ASS1,NOS1
Role of Osteoblasts, Osteoclasts and Chondrocytes in Rheumatoid Arthritis	1.38	0.101	#NUM!	ADAMTS5,ALPL,BMP4,BMP8B,CALCR,CSF2,FOS,FRZB,FZD3,IL1B,IL1RL1,MMP3,NFATC2,NGFR,PIK3C2B,PIK3R3,SFRP2,SFRP4,TNF,WIF1,WNT6,WNT7B
Inhibition of Matrix Metalloproteases	1.37	0.158	-1.633	ADAM12,MMP10,MMP11,MMP12,MMP15,MMP3
MSP-RON Signaling Pathway	1.37	0.138	#NUM!	CCL2,F12,ITGB2,KLK14,PIK3C2B,PIK3R3,TLR2,TNF
RAR Activation	1.36	0.103	#NUM!	AKR1B10,AKR1C3,ALDH1A2,ALDH1A3,CITED2,DHRS3,DHRS4,DHRS9,DUSP1,FOS,LRAT,NR2F1,NRIP2,PIK3R3,PPARGC1A,PRKAR2B,PRKCG,RDH10,RXRG,TGFB2
Guanosine Nucleotides Degradation III	1.36	0.25	#NUM!	GDA,NT5C,NT5M
Gαi Signaling	1.33	0.112	1.732	ADRA2A,CHRM2,CHRM4,GNB1L,GNG7,HTR1D,NPR3,NPY1R,OPRD1,OPRK1,PRKAR2B,RASD2,RGS4,RGS7
GNRH Signaling	1.33	0.105	1.508	CACNA1D,CACNA1G,CACNA2D3,CACNG4,CACNG6,CACNG7,CREB3L3,EGR1,FOS,GNG7,ITPR2,MAP3K15,MAP3K9,PAK6,PLCB2,PRKAR2B,PRKCG,RASD2
Hepatic Cholestasis	1.31	0.103	#NUM!	ABCB1,ABCC3,CLCF1,CNTF,CSF2,CYP3A5,EDA,FGF19,FGFR4,GCGR,IL1B,IL1RL1,NGFR,NR5A2,PRKAR2B,PRKCG,TGFB2,TIRAP,TNF
Relaxin Signaling	1.29	0.107	2.121	ENPP6,FOS,GAD1,GNB1L,GNG7,GUCY1B1,NPR2,NPR3,NT5C,PDE3A,PDE3B,PIK3C2B,PIK3R3,PRKAR2B,SOX15,TULP2
PD-1, PD-L1 cancer immunotherapy pathway	1.29	0.115	-1	HLA-DMA,HLA-DMB,HLA-DQA2,HLA-DRA,IL2RB,JAK3,NGFR,PDCD1LG2,PIK3C2B,PIK3R3,TGFB2,TNF
Fatty Acid Activation	1.26	0.231	#NUM!	ACSL5,SLC27A2,SLC27A3
Glycogen Degradation III	1.26	0.231	#NUM!	MGAM,PGM5,PYGM
Neuregulin Signaling	1.26	0.114	2.333	DCN,ERBB3,ERBB4,EREG,ITGA9,ITGB2,MATK,NRG2,PIK3R3,PRKCG,RASD2,TMEFF2
PAK Signaling	1.26	0.114	1	DSCAM,EPHA3,EPHB3,ITGA9,ITGB2,PAK6,PDGFB,PDGFD,PIK3C2B,PIK3R3,RASD2,TNF
Hepatic Fibrosis Signaling Pathway	1.26	0.0909	2.335	ACVR1C,CACNA1D,CCL2,COL2A1,CREB3L3,EDN1,FOS,FZD3,IL1B,IL1RL1,ITGA9,ITGB2,LEPR,MYLK2,NGFR,PDGFB,PDGFD,PGF,PIK3C2B,PIK3R3,PRKAR2B,PRKCG,RASD2,RHOV,RND2,SERPINE1,SHH,TGFB2,TIRAP,TNF,TTN,VCAM1,WNT6,WNT7B
Serotonin Degradation	1.26	0.131	0	ALDH1A2,ALDH1A3,ALDH3B1,DHRS2,DHRS4,DHRS9,IL4I1,LARGE2
IL-4 Signaling	1.25	0.12	#NUM!	HLA-DMA,HLA-DMB,HLA-DRA,IRF4,JAK3,NFATC2,NR3C2,PIK3C2B,PIK3R3,RASD2
Role of NFAT in Cardiac Hypertrophy	1.24	0.0986	2.357	CACNA1D,CACNA1G,CACNA2D3,CACNG4,CACNG6,CACNG7,CTF1,GNB1L,GNG7,HAND1,ITPR2,PIK3C2B,PIK3R3,PLCB2,PLCL1,PRKAR2B,PRKCG,RASD2,RCAN1,SLC8A2,TGFB2
Role of IL-17F in Allergic Inflammatory Airway Diseases	1.23	0.146	-0.447	CCL2,CREB3L3,CSF2,CXCL10,CXCL6,IL1B
Role of Pattern Recognition Receptors in Recognition of Bacteria and Viruses	1.23	0.105	-1	CASP1,CLCF1,CNTF,CSF2,EDA,IL1B,NLRC4,OAS2,PIK3C2B,PIK3R3,PRKCG,PTX3,TGFB2,TLR2,TLR3,TNF
IL-15 Production	1.22	0.11	2.496	EPHA3,EPHA5,EPHA8,EPHB3,ERBB3,ERBB4,FGFR4,ITK,JAK3,KIT,LMTK3,MATK,TIE1
Gustation Pathway	1.21	0.104	#NUM!	CACNA1D,CACNA1G,CACNA2D3,CACNG4,CACNG6,CACNG7,ENPP6,GNG7,ITPR2,P2RX1,PDE3A,PDE3B,PLCB2,PRKAR2B,TAS1R3,TULP2
Colorectal Cancer Metastasis Signaling	1.2	0.0952	2.4	FOS,FZD3,GNB1L,GNG7,JAK3,MMP10,MMP11,MMP12,MMP15,MMP3,PGF,PIK3C2B,PIK3R3,PRKAR2B,RASD2,RHOV,RND2,TGFB2,TLR2,TLR3,TNF,TP53,WNT6,WNT7B
HIF1α Signaling	1.2	0.0985	2.236	EDN1,EGLN3,HSPA14,HSPA6,LDHA,MMP10,MMP11,MMP12,MMP15,MMP3,PDGFB,PGF,PIK3C2B,PIK3R3,PRKCG,RASD2,SERPINE1,SLC2A4,TGFB2,TP53
CDK5 Signaling	1.19	0.111	2.111	EGR1,FOSB,LAMA5,MAPK4,MAPT,NGFR,PPM1J,PPM1L,PPP1R1B,PPP2R2C,PRKAR2B,RASD2
Phenylalanine Degradation IV (Mammalian, via Side Chain)	1.18	0.214	#NUM!	IL4I1,SLC27A2,SLC27A3
Phagosome Formation	1.17	0.106	#NUM!	CR2,FCAMR,FCGR1A,ITGA9,ITGB2,PIK3C2B,PIK3R3,PLCB2,PLCL1,PRKCG,RHOV,RND2,TLR2,TLR3
Thio-molybdenum Cofactor Biosynthesis	1.17	1	#NUM!	MOCOS
TREM1 Signaling	1.16	0.12	-2.333	CASP1,CCL2,CSF2,IL1B,IL1RL1,NLRC4,TLR2,TLR3,TNF
FcγRIIB Signaling in B Lymphocytes	1.16	0.12	#NUM!	CACNA1D,CACNA1G,CACNA2D3,CACNG4,CACNG6,CACNG7,PIK3C2B,PIK3R3,RASD2
Altered T Cell and B Cell Signaling in Rheumatoid Arthritis	1.11	0.114	#NUM!	CSF2,HLA-DMA,HLA-DMB,HLA-DRA,IL1B,IL23A,TLR2,TLR3,TNF,TNFRSF13C
NAD Salvage Pathway II	1.11	0.167	1	NMNAT2,NT5C,NT5M,PXYLP1
STAT3 Pathway	1.11	0.104	0.816	FGFR4,IL10RA,IL12RB1,IL17RD,IL1B,IL1RL1,IL20RB,IL2RB,IL7R,MAP3K9,NGFR,PDGFB,RASD2,TGFB2
Phosphatidylcholine Biosynthesis I	1.11	0.286	#NUM!	CHKA,PCYT1B
Histamine Degradation	1.11	0.2	#NUM!	ALDH1A2,ALDH1A3,ALDH3B1
Superpathway of Inositol Phosphate Compounds	1.11	0.0969	1.147	ALPL,CDC25C,DUSP1,IP6K3,ITPKA,NT5C,PIK3C2B,PIK3R3,PIP5K1B,PLCB2,PPFIA2,PPFIA3,PPFIA4,PPP1R16B,PPP1R1A,PPP1R1B,PTPRO,PXYLP1,THTPA
B Cell Development	1.1	0.147	#NUM!	HLA-DMA,HLA-DMB,HLA-DRA,IGHM,IL7R
Mitotic Roles of Polo-Like Kinase	1.1	0.121	0.447	CCNB3,CDC20,CDC25C,CDK1,FBXO5,PPM1J,PPM1L,PPP2R2C
IL-17A Signaling in Gastric Cells	1.06	0.16	#NUM!	CXCL10,CXCL11,FOS,TNF
Bupropion Degradation	1.06	0.16	1	CYP1A1,CYP1B1,CYP2S1,CYP3A5
Coagulation System	1.06	0.143	0.447	F12,F5,PROC,SERPINA5,SERPINE1
Endothelin-1 Signaling	1.05	0.0963	1.213	CASP1,EDN1,EDNRB,FOS,GUCY1B1,ITPR2,MAPK4,NOS1,PIK3C2B,PIK3R3,PLA2G2D,PLAAT4,PLCB2,PLCL1,PRKCG,PTGS1,RASD2,SHF
Actin Cytoskeleton Signaling	1.04	0.0933	1.89	ACTN2,CYFIP2,FGF13,FGF18,FGF19,FGF7,FGF9,ITGA9,ITGB2,MATK,MYLK2,NCKAP1L,PAK6,PDGFB,PDGFD,PIK3C2B,PIK3R3,PIP5K1B,RASD2,TTN,VAV3
Extrinsic Prothrombin Activation Pathway	1.04	0.188	#NUM!	F12,F5,PROC
FAT10 Cancer Signaling Pathway	1.04	0.13	0.816	ACVR1C,HOXB9,NGFR,TGFB2,TNF,TP53
Regulation Of The Epithelial Mesenchymal Transition By Growth Factors Pathway	1.03	0.0957	1.941	EGR1,FGF13,FGF18,FGF19,FGF7,FGF9,FGFR4,FOS,JAK3,NGFR,PARD6A,PDGFB,PDGFD,PIK3C2B,PIK3R3,RASD2,TGFB2,TNF
Ovarian Cancer Signaling	1.03	0.101	2.236	BRCA1,BRCA2,EDN1,FGF9,FZD3,PGF,PIK3C2B,PIK3R3,PRKAR2B,PTGS1,RASD2,TP53,WNT6,WNT7B
Cyclins and Cell Cycle Regulation	1.02	0.113	-1	CCNA1,CCNB3,CCNE2,CDK1,PPM1J,PPM1L,PPP2R2C,TGFB2,TP53
3-phosphoinositide Biosynthesis	1.02	0.0976	2	ALPL,CDC25C,DUSP1,NT5C,PIK3C2B,PIK3R3,PIP5K1B,PPFIA2,PPFIA3,PPFIA4,PPP1R16B,PPP1R1A,PPP1R1B,PTPRO,PXYLP1,THTPA
Estrogen-mediated S-phase Entry	1.01	0.154	0	CCNA1,CCNE2,CDK1,RBL1
nNOS Signaling in Neurons	1	0.128	1.342	GRIN1,GRIN2A,GRIN2B,GRIN3B,NOS1,PRKCG
Histidine Degradation III	1	0.25	#NUM!	HAL,MTHFD2
ErbB Signaling	0.991	0.108	2.333	ERBB3,ERBB4,EREG,FOS,NRG2,PAK6,PIK3C2B,PIK3R3,PRKCG,RASD2
Synaptic Long Term Potentiation	0.987	0.101	2.309	CREB3L3,GRIN1,GRIN2A,GRIN2B,GRIN3B,GRM1,ITPR2,PLCB2,PLCL1,PPP1R1A,PRKAR2B,PRKCG,RASD2
PPAR Signaling	0.987	0.105	0.333	CITED2,FOS,IL1B,IL1RL1,NGFR,NR2F1,PDGFB,PDGFD,PPARGC1A,RASD2,TNF
Cell Cycle Regulation by BTG Family Proteins	0.979	0.135	#NUM!	CCNE2,HOXB9,PPM1J,PPM1L,PPP2R2C
Oxidative Ethanol Degradation III	0.975	0.176	#NUM!	ALDH1A2,ALDH1A3,ALDH3B1
Agranulocyte Adhesion and Diapedesis	0.971	0.0938	#NUM!	AOC3,CCL2,CCL24,CDH5,CX3CL1,CXCL10,CXCL11,CXCL6,IL1B,ITGB2,MMP10,MMP11,MMP12,MMP15,MMP3,SELE,TNF,VCAM1
CCR5 Signaling in Macrophages	0.967	0.106	#NUM!	CACNA1D,CACNA1G,CACNA2D3,CACNG4,CACNG6,CACNG7,FOS,GNB1L,GNG7,PRKCG
p38 MAPK Signaling	0.967	0.102	0	CREB3L3,DUSP1,HSPB3,IL1B,IL1RL1,JMJD7-PLA2G4B,MAPT,PLA2G2D,TGFB2,TIFA,TNF,TP53
Insulin Secretion Signaling Pathway	0.967	0.0905	1.964	CACNA1D,CACNA1G,CCK,CREB3L3,GCGR,ITPR2,JAK3,KCNJ11,KCNJ8,MAFA,NEUROD1,PCSK1,PCSK2,PIK3C2B,PIK3R3,PLCB2,PLCL1,PRKAR2B,PRKCG,RYR2,SLC2A4,STAT4
α-Adrenergic Signaling	0.943	0.105	1.633	ADRA1A,ADRA2A,GNB1L,GNG7,ITPR2,PRKAR2B,PRKCG,PYGM,RASD2,SLC8A2
Sertoli Cell-Sertoli Cell Junction Signaling	0.939	0.0928	#NUM!	ACTN2,CGN,GUCY1B1,ITGA9,ITGB2,MAP3K15,MAP3K9,NOS1,PRKAR2B,RASD2,SPTB,TJP3,TNF,TUBA1B,TUBA4A,TUBB,TUBB4A,TUBB4B
Stearate Biosynthesis I (Animals)	0.939	0.122	-1.633	ACOT1,ACSL5,LIPT2,SLC27A2,SLC27A3,TBXAS1
Antigen Presentation Pathway	0.939	0.132	#NUM!	HLA-DMA,HLA-DMB,HLA-DQA2,HLA-DRA,TAPBP
Germ Cell-Sertoli Cell Junction Signaling	0.936	0.0947	#NUM!	ACTN2,MAP3K15,MAP3K9,PAK6,PIK3C2B,PIK3R3,RASD2,RHOV,RND2,TGFB2,TNF,TUBA1B,TUBA4A,TUBB,TUBB4A,TUBB4B
TR/RXR Activation	0.924	0.107	#NUM!	AKR1C1/AKR1C2,AKR1C3,PDE3B,PIK3C2B,PIK3R3,PPARGC1A,RXRG,SYT12,SYT2
HER-2 Signaling in Breast Cancer	0.924	0.107	#NUM!	CCNE2,ERBB3,ITGB2,PARD6A,PIK3C2B,PIK3R3,PRKCG,RASD2,TP53
FGF Signaling	0.924	0.107	1.667	CREB3L3,FGF13,FGF18,FGF19,FGF7,FGF9,FGFR4,PIK3C2B,PIK3R3
Purine Nucleotides Degradation II (Aerobic)	0.917	0.167	#NUM!	GDA,NT5C,NT5M
Pathogenesis of Multiple Sclerosis	0.914	0.222	#NUM!	CXCL10,CXCL11
Folate Transformations I	0.914	0.222	#NUM!	MTHFD2,SHMT2
Adipogenesis pathway	0.914	0.0977	#NUM!	BMP4,CEBPD,DLK1,EGR2,FABP4,FGFR4,FZD3,KLF5,SLC2A4,TNF,TP53,TXNIP,ZNF423
Tec Kinase Signaling	0.903	0.0936	2.111	FOS,GNB1L,GNG7,ITGA9,ITGB2,ITK,JAK3,PAK6,PIK3C2B,PIK3R3,PRKCG,RHOV,RND2,STAT4,TNF,VAV3
CCR3 Signaling in Eosinophils	0.889	0.0984	0	CCL24,GNB1L,GNG7,ITPR2,JMJD7-PLA2G4B,PAK6,PIK3C2B,PIK3R3,PLA2G2D,PLCB2,PRKCG,RASD2
Estrogen Receptor Signaling	0.889	0.0856	3.024	CACNA1D,CDK8,CREB3L3,FOS,FOXG1,GNG7,HES1,JAK3,LEPR,MDK,MED12L,MMP10,MMP11,MMP12,MMP15,MMP3,PGF,PIK3C2B,PIK3R3,PLCB2,PLCL1,PPARGC1A,PRKAR2B,PRKCG,RASD2,SHF,TP53,TRIM63
PI3K/AKT Signaling	0.883	0.0919	-2.646	IL10RA,IL12RB1,IL17RD,IL1RL1,IL20RB,IL2RB,IL7R,ITGA9,ITGB2,JAK3,MAPK8IP1,PIK3R3,PPM1J,PPM1L,PPP2R2C,RASD2,TP53
Leptin Signaling in Obesity	0.879	0.108	2.236	LEPR,PDE3A,PDE3B,PIK3C2B,PIK3R3,PLCB2,PLCL1,PRKAR2B
L-DOPA Degradation	0.879	0.5	#NUM!	COMT
Glycine Degradation (Creatine Biosynthesis)	0.879	0.5	#NUM!	GATM
Cysteine Biosynthesis/Homocysteine Degradation	0.879	0.5	#NUM!	CBS/CBSL
Glycine Biosynthesis I	0.879	0.5	#NUM!	SHMT2
Glutamate Dependent Acid Resistance	0.879	0.5	#NUM!	GAD1
Nitric Oxide Signaling in the Cardiovascular System	0.879	0.102	2.333	CACNA1D,GUCY1B1,ITPR2,PDE3B,PGF,PIK3C2B,PIK3R3,PRKAR2B,PRKCG,RYR2
Factors Promoting Cardiogenesis in Vertebrates	0.87	0.0946	2.138	ACVR1C,BMP4,BMP8B,CREB3L3,FZD3,GJA5,MYOCD,NOG,PLCB2,PLCL1,PRKCG,TGFB2,WNT6,WNT7B
Glucocorticoid Receptor Signaling	0.866	0.0823	#NUM!	BRCA1,CCL2,CDKN1C,CSF2,DUSP1,FCGR1A,FOS,HSPA14,HSPA6,IL10RA,IL12RB1,IL17RD,IL1B,IL1RL1,IL20RB,IL2RB,IL7R,JAK3,JMJD7-PLA2G4B,KRT16,KRT34,KRT78,KRT86,MMP3,NFATC2,NR3C2,PCK2,PIK3C2B,PIK3R3,PLA2G2D,RASD2,SELE,SERPINE1,TGFB2,TLR2,TNF,VCAM1,VIPR1
Methylglyoxal Degradation III	0.866	0.158	#NUM!	AKR1B10,AKR1C1/AKR1C2,AKR1C3
Molecular Mechanisms of Cancer	0.851	0.0831	#NUM!	ARHGEF16,ARHGEF5,AURKA,BMP4,BMP8B,BRCA1,CCNE2,CDC25C,CDK1,CDK8,CFLAR,DHH,FANCD2,FOS,FZD3,ITGA9,ITGB2,JAK3,PAK6,PIK3C2B,PIK3R3,PLCB2,PRKAR2B,PRKCG,RASD2,RBL1,RHOV,RND2,SHH,TGFB2,TP53,WNT6,WNT7B
Ceramide Signaling	0.836	0.102	0.707	FOS,NGFR,PIK3C2B,PIK3R3,PPM1J,PPM1L,PPP2R2C,RASD2,TNF
Intrinsic Prothrombin Activation Pathway	0.836	0.122	2	COL2A1,F12,F5,KLK14,PROC
Estrogen Biosynthesis	0.836	0.122	1.342	AKR1C3,CYP1A1,CYP1B1,CYP2S1,CYP3A5
Glycine Betaine Degradation	0.836	0.2	#NUM!	SARDH,SHMT2
ERK/MAPK Signaling	0.836	0.0896	0.775	CREB3L3,DUSP1,FOS,HSPB3,ITGA9,ITGB2,JMJD7-PLA2G4B,MYCN,PAK6,PIK3C2B,PIK3R3,PLA2G2D,PPM1J,PPM1L,PPP2R2C,PRKAR2B,PRKCG,RASD2
Toll-like Receptor Signaling	0.833	0.105	-1.342	FOS,IL1B,IL1RL1,TIRAP,TLR2,TLR3,TNF,TRAF1
Macropinocytosis Signaling	0.833	0.105	1	ITGB2,PDGFB,PDGFD,PIK3C2B,PIK3R3,PRKCG,RAB34,RASD2
Inflammasome pathway	0.815	0.15	#NUM!	CASP1,IL1B,NLRC4
PXR/RXR Activation	0.812	0.108	#NUM!	ABCB1,ABCC3,CYP3A5,PCK2,PPARGC1A,PRKAR2B,TNF
Eicosanoid Signaling	0.812	0.108	#NUM!	AKR1C3,ALOX5AP,DPEP1,PLA2G2D,PLAAT4,PTGS1,TBXAS1
Acetone Degradation I (to Methylglyoxal)	0.799	0.129	1	CYP1A1,CYP1B1,CYP2S1,CYP3A5
D-myo-inositol (1,4,5,6)-Tetrakisphosphate Biosynthesis	0.793	0.0929	1.387	ALPL,CDC25C,DUSP1,NT5C,PPFIA2,PPFIA3,PPFIA4,PPP1R16B,PPP1R1A,PPP1R1B,PTPRO,PXYLP1,THTPA
D-myo-inositol (3,4,5,6)-tetrakisphosphate Biosynthesis	0.793	0.0929	1.387	ALPL,CDC25C,DUSP1,NT5C,PPFIA2,PPFIA3,PPFIA4,PPP1R16B,PPP1R1A,PPP1R1B,PTPRO,PXYLP1,THTPA
Ethanol Degradation IV	0.77	0.143	#NUM!	ALDH1A2,ALDH1A3,ALDH3B1
Glycogen Degradation II	0.767	0.182	#NUM!	PGM5,PYGM
γ-glutamyl Cycle	0.767	0.182	#NUM!	GGT5,OPLAH
BEX2 Signaling Pathway	0.767	0.101	0	BEX1,MAP2,NGFR,NHLH2,PGF,PPM1J,PPM1L,PPP2R2C
Airway Inflammation in Asthma	0.764	0.125	#NUM!	CCL2,CSF2,IL23A,TGFB2
D-myo-inositol-5-phosphate Metabolism	0.759	0.0903	1.069	ALPL,CDC25C,DUSP1,NT5C,PLCB2,PPFIA2,PPFIA3,PPFIA4,PPP1R16B,PPP1R1A,PPP1R1B,PTPRO,PXYLP1,THTPA
Renin-Angiotensin Signaling	0.754	0.094	0.632	CCL2,FOS,ITPR2,PAK6,PIK3C2B,PIK3R3,PRKAR2B,PRKCG,RASD2,SHF,TNF
Cell Cycle Control of Chromosomal Replication	0.74	0.107	-1.633	CDC6,CDK1,CDK8,DNA2,POLA2,TOP2A
IL-9 Signaling	0.73	0.121	0	JAK3,PIK3C2B,PIK3R3,TNF
Inhibition of Angiogenesis by TSP1	0.73	0.121	#NUM!	CD36,GUCY1B1,THBS1,TP53
Uracil Degradation II (Reductive)	0.719	0.333	#NUM!	DPYS
1,25-dihydroxyvitamin D3 Biosynthesis	0.719	0.333	#NUM!	CYP27B1
Thymine Degradation	0.719	0.333	#NUM!	DPYS
Coronavirus Replication Pathway	0.717	0.111	-0.447	TUBA1B,TUBA4A,TUBB,TUBB4A,TUBB4B
Oleate Biosynthesis II (Animals)	0.708	0.167	#NUM!	FADS2,FADS6
SPINK1 Pancreatic Cancer Pathway	0.693	0.103	-0.816	CPZ,CTRC,KLK14,MMP12,PRSS3,SPINK1
Role of Oct4 in Mammalian Embryonic Stem Cell Pluripotency	0.69	0.109	#NUM!	BRCA1,NR2F1,NR5A1,NR5A2,TP53
Graft-versus-Host Disease Signaling	0.69	0.109	#NUM!	HLA-DMA,HLA-DMB,HLA-DRA,IL1B,TNF
PFKFB4 Signaling Pathway	0.69	0.109	1.342	CREB3L3,PFKFB4,PRKAR2B,TGFB2,TP53
Human Embryonic Stem Cell Pluripotency	0.688	0.0896	#NUM!	BMP4,BMP8B,FGFR4,FZD3,NOG,PDGFB,PDGFD,PIK3C2B,PIK3R3,TGFB2,WNT6,WNT7B
Vitamin-C Transport	0.688	0.13	#NUM!	GJB2,SLC2A4,TXNDC2
Apelin Cardiac Fibroblast Signaling Pathway	0.688	0.13	#NUM!	ANGPT2,SERPINE1,TGFB2
Communication between Innate and Adaptive Immune Cells	0.68	0.0938	#NUM!	CSF2,CXCL10,HLA-DRA,IGHM,IL1B,TLR2,TLR3,TNF,TNFRSF13C
Small Cell Lung Cancer Signaling	0.678	0.0986	0	CCNE2,NOS1,PIK3C2B,PIK3R3,RXRG,TP53,TRAF1
G Beta Gamma Signaling	0.674	0.0902	2.333	CACNA1D,CACNA1G,CACNA2D3,CACNG4,CACNG6,CACNG7,GNB1L,GNG7,PRKAR2B,PRKCG,RASD2
Iron homeostasis signaling pathway	0.674	0.0889	#NUM!	ATP6AP1L,ATP6V1G2,BMP4,BMP8B,CP,CREB3L3,ERFE,HEPH,HFE,JAK3,PDGFB,SLC40A1
IL-17A Signaling in Fibroblasts	0.668	0.114	#NUM!	CCL2,CEBPD,FOS,LCN2
VEGF Family Ligand-Receptor Interactions	0.668	0.0952	1.89	FOS,JMJD7-PLA2G4B,PGF,PIK3C2B,PIK3R3,PLA2G2D,PRKCG,RASD2
Melatonin Signaling	0.658	0.0972	0.816	MTNR1A,PLCB2,PLCL1,PRKAR2B,PRKCG,RORB,SLC2A4
Basal Cell Carcinoma Signaling	0.658	0.0972	#NUM!	BMP4,BMP8B,FZD3,SHH,TP53,WNT6,WNT7B
Urate Biosynthesis/Inosine 5'-phosphate Degradation	0.654	0.154	#NUM!	NT5C,NT5M
Bile Acid Biosynthesis, Neutral Pathway	0.654	0.154	#NUM!	AKR1C1/AKR1C2,AKR1C3
Maturity Onset Diabetes of Young (MODY) Signaling	0.648	0.1	#NUM!	APOL3,APOL6,CACNA1D,KCNJ11,KCNJ8,NEUROD1
p53 Signaling	0.646	0.0918	-1.89	ADGRB1,BRCA1,GADD45G,PIK3C2B,PIK3R3,RPRM,THBS1,TP53,TP73
Semaphorin Neuronal Repulsive Signaling Pathway	0.644	0.0876	0	DPYSL5,GUCY1B1,ITGA9,ITGB2,MAPT,PAK6,PIK3C2B,PIK3R3,PRKAR2B,SEMA6A,SEMA6B,TP53
Glioblastoma Multiforme Signaling	0.636	0.0854	1.941	FZD3,ITPR2,PDGFB,PDGFD,PIK3C2B,PIK3R3,PLCB2,PLCL1,RASD2,RHOV,RND2,TP53,WNT6,WNT7B
GPCR-Mediated Integration of Enteroendocrine Signaling Exemplified by an L Cell	0.636	0.0959	-0.378	CCK,CHRM2,ITPR2,PLCB2,PLCL1,PRKAR2B,VIPR1
Superpathway of Melatonin Degradation	0.625	0.0984	0.816	CYP1A1,CYP1B1,CYP2S1,CYP3A5,IL4I1,LARGE2
IL-2 Signaling	0.625	0.0984	0.447	FOS,IL2RB,JAK3,PIK3C2B,PIK3R3,RASD2
CXCR4 Signaling	0.623	0.0848	1.265	EGR1,ELMO1,FOS,GNB1L,GNG7,ITPR2,PAK6,PIK3C2B,PIK3R3,PLCB2,PRKCG,RASD2,RHOV,RND2
Regulation of Cellular Mechanics by Calpain Protease	0.618	0.0946	#NUM!	ACTN2,CCNA1,CDK1,CNGB1,ITGA9,ITGB2,RASD2
Hypoxia Signaling in the Cardiovascular System	0.618	0.0946	1.342	CREB3L3,EDN1,LDHA,NQO1,SLC2A4,TP53,UBE2C
Role of NFAT in Regulation of the Immune Response	0.614	0.0838	2.714	FCGR1A,FOS,GNB1L,GNG7,HLA-DMA,HLA-DMB,HLA-DRA,ITK,ITPR2,NFATC2,PIK3C2B,PIK3R3,PLCB2,RASD2,RCAN1
Pentose Phosphate Pathway (Oxidative Branch)	0.607	0.25	#NUM!	H6PD
Catecholamine Biosynthesis	0.607	0.25	#NUM!	DBH
Phenylethylamine Degradation I	0.607	0.25	#NUM!	AOC3
Melatonin Degradation II	0.607	0.25	#NUM!	IL4I1
DNA Double-Strand Break Repair by Homologous Recombination	0.606	0.143	#NUM!	BRCA1,BRCA2
Leukotriene Biosynthesis	0.606	0.143	#NUM!	DPEP1,GGT5
IL-15 Signaling	0.6	0.0933	0.378	CSF2,GNB1L,IL2RB,JAK3,PIK3C2B,PIK3R3,RASD2
P2Y Purigenic Receptor Signaling Pathway	0.6	0.0866	2.333	CREB3L3,FOS,GNB1L,GNG7,PIK3C2B,PIK3R3,PLCB2,PLCL1,PRKAR2B,PRKCG,RASD2
Senescence Pathway	0.6	0.08	1.706	ACVR1C,ASXL3,CACNA1D,CCNB3,CDC25C,CDK1,GADD45G,ITPR2,MAPK4,NFATC2,PIK3C2B,PIK3R3,PPM1J,PPM1L,PPP2R2C,RASD2,RBL1,SERPINE1,STING1,TGFB2,TLR2,TP53
3-phosphoinositide Degradation	0.595	0.0844	1.387	ALPL,CDC25C,DUSP1,NT5C,PPFIA2,PPFIA3,PPFIA4,PPP1R16B,PPP1R1A,PPP1R1B,PTPRO,PXYLP1,THTPA
Myc Mediated Apoptosis Signaling	0.593	0.1	0.447	CFLAR,NGFR,PRKAR2B,TNF,TP53
Calcium-induced T Lymphocyte Apoptosis	0.585	0.0952	1.633	HLA-DMA,HLA-DMB,HLA-DRA,ITPR2,NFATC2,PRKCG
Endocannabinoid Developing Neuron Pathway	0.583	0.087	1.414	BRCA1,CREB3L3,GNB1L,GNG7,MAPK4,PIK3C2B,PIK3R3,PRKAR2B,RASD2,STMN2
Apelin Liver Signaling Pathway	0.583	0.115	#NUM!	COL2A1,EDN1,TNF
Apelin Endothelial Signaling Pathway	0.583	0.087	0.707	ANGPT1,CCL2,FOS,KLF2,PIK3C2B,PIK3R3,PLCB2,PRKCG,RASD2,VCAM1
Neurotrophin/TRK Signaling	0.582	0.0921	1.633	CREB3L3,FOS,NGFR,PIK3C2B,PIK3R3,RASD2,SPRY1
p70S6K Signaling	0.573	0.0853	0	F2RL3,MAPT,PIK3C2B,PIK3R3,PLCB2,PLCL1,PPM1J,PPM1L,PPP2R2C,PRKCG,RASD2
Signaling by Rho Family GTPases	0.569	0.0797	1	ARHGEF16,ARHGEF5,CDC42EP5,CDH5,CDH6,FOS,GFAP,GNB1L,GNG7,ITGA9,ITGB2,MAP3K9,PAK6,PARD6A,PIK3C2B,PIK3R3,PIP5K1B,RHOV,RND2,SEPTIN3
Phospholipases	0.565	0.0938	-0.816	LIPC,PLA1A,PLA2G2D,PLAAT4,PLCB2,PLCL1
Erythropoietin Signaling	0.564	0.0824	1.604	CLCF1,CNTF,CSF2,EDA,FOS,IL1B,ITPR2,PIK3C2B,PIK3R3,PRKCG,RASD2,TGFB2,TNF,TP53
Dopamine Receptor Signaling	0.564	0.0909	#NUM!	COMT,IL4I1,PPM1J,PPM1L,PPP1R1B,PPP2R2C,PRKAR2B
Superpathway of Citrulline Metabolism	0.562	0.133	#NUM!	ASS1,NOS1
Adenosine Nucleotides Degradation II	0.562	0.133	#NUM!	NT5C,NT5M
Antiproliferative Role of TOB in T Cell Signaling	0.561	0.103	1	CCNA1,CCNE2,TGFB2,TOB1
Aldosterone Signaling in Epithelial Cells	0.558	0.0828	1.414	DUSP1,HSPA14,HSPA4L,HSPA6,HSPB3,ITPR2,NR3C2,PIK3C2B,PIK3R3,PIP5K1B,PLCB2,PLCL1,PRKCG
IL-8 Signaling	0.554	0.0808	1.604	ANGPT1,ANGPT2,CR2,FOS,GNB1L,GNG7,ITGB2,PGF,PIK3C2B,PIK3R3,PLCB2,PRKCG,RASD2,RHOV,RND2,VCAM1
IGF-1 Signaling	0.553	0.0865	2	CCN1,CCN3,FOS,IGFBP2,IGFBP5,PIK3C2B,PIK3R3,PRKAR2B,RASD2
UVB-Induced MAPK Signaling	0.551	0.0962	1.342	FOS,PIK3C2B,PIK3R3,PRKCG,TP53
Th17 Activation Pathway	0.55	0.0879	-0.707	CSF2,IL12RB1,IL1B,IL23A,IRF4,JAK3,NFATC2,STAT4
CD40 Signaling	0.547	0.0923	0.447	FOS,JAK3,PIK3C2B,PIK3R3,PTGS1,TRAF1
ErbB2-ErbB3 Signaling	0.547	0.0923	1.342	ERBB3,JAK3,NRG2,PIK3C2B,PIK3R3,RASD2
IL-7 Signaling Pathway	0.547	0.0897	-0.447	BCL6,FOXG1,IGHM,IL7R,JAK3,PIK3C2B,PIK3R3
Cholecystokinin/Gastrin-mediated Signaling	0.542	0.0847	0.333	CCK,FOS,IL1B,ITPR2,PLCB2,PRKCG,RASD2,RHOV,RND2,TNF
Role of NANOG in Mammalian Embryonic Stem Cell Pluripotency	0.542	0.0847	1	BMP4,BMP8B,FZD3,JAK3,PIK3C2B,PIK3R3,RASD2,TP53,WNT6,WNT7B
Renal Cell Carcinoma Signaling	0.532	0.0886	1	EGLN3,FOS,PAK6,PDGFB,PIK3C2B,PIK3R3,RASD2
NAD Biosynthesis from 2-amino-3-carboxymuconate Semialdehyde	0.526	0.2	#NUM!	NMNAT2
Pyruvate Fermentation to Lactate	0.526	0.2	#NUM!	LDHA
Tetrahydrofolate Salvage from 5,10-methenyltetrahydrofolate	0.526	0.2	#NUM!	MTHFD2
α-tocopherol Degradation	0.526	0.2	#NUM!	CYP4F3
NAD Biosynthesis III	0.526	0.2	#NUM!	NMNAT2
dTMP De Novo Biosynthesis	0.526	0.2	#NUM!	SHMT2
Glutamate Degradation III (via 4-aminobutyrate)	0.526	0.2	#NUM!	GAD1
Folate Polyglutamylation	0.526	0.2	#NUM!	SHMT2
Role of p14/p19ARF in Tumor Suppression	0.524	0.107	#NUM!	PIK3C2B,PIK3R3,TP53
IL-12 Signaling and Production in Macrophages	0.523	0.0827	#NUM!	FOS,IL12RB1,IL23A,MAF,PIK3C2B,PIK3R3,PRKCG,STAT4,TGFB2,TLR2,TNF
Chondroitin Sulfate Degradation (Metazoa)	0.523	0.125	#NUM!	CEMIP,HYAL3
Parkinson's Signaling	0.523	0.125	#NUM!	GPR37,SNCAIP
Production of Nitric Oxide and Reactive Oxygen Species in Macrophages	0.516	0.0798	0.775	FOS,JAK3,MAP3K15,MAP3K9,NGFR,PIK3C2B,PIK3R3,PPM1J,PPM1L,PPP2R2C,PRKCG,RHOV,RND2,TLR2,TNF
IL-17 Signaling	0.514	0.0875	#NUM!	CCL2,CXCL10,CXCL11,MMP3,PIK3C2B,PIK3R3,RASD2
B Cell Activating Factor Signaling	0.513	0.0976	#NUM!	FOS,NFATC2,TNFRSF13C,TRAF1
ErbB4 Signaling	0.511	0.0896	2.236	ERBB4,NRG2,PIK3C2B,PIK3R3,PRKCG,RASD2
SPINK1 General Cancer Pathway	0.511	0.0896	0.447	JAK3,PIK3C2B,PIK3R3,PRSS3,RASD2,SPINK1
Role of Cytokines in Mediating Communication between Immune Cells	0.51	0.0926	#NUM!	CSF2,IL1B,IL23A,IL24,TNF
Nicotine Degradation III	0.51	0.0926	1.342	CYP1A1,CYP1B1,CYP2S1,CYP3A5,LARGE2
Gαs Signaling	0.51	0.0841	1.89	CNGB1,CREB3L3,GNB1L,GNG7,MC4R,PRKAR2B,RGS2,RYR2,VIPR1
LXR/RXR Activation	0.503	0.0826	1.414	ABCG4,CCL2,CD36,IL1B,IL1RL1,MYLIP,NGFR,RXRG,TLR3,TNF
Sonic Hedgehog Signaling	0.498	0.103	#NUM!	CDK1,PRKAR2B,SHH
Remodeling of Epithelial Adherens Junctions	0.495	0.0882	#NUM!	ACTN2,TUBA1B,TUBA4A,TUBB,TUBB4A,TUBB4B
MIF Regulation of Innate Immunity	0.491	0.0952	1	FOS,JMJD7-PLA2G4B,PLA2G2D,TP53
Dermatan Sulfate Degradation (Metazoa)	0.488	0.118	#NUM!	CEMIP,HYAL3
iCOS-iCOSL Signaling in T Helper Cells	0.484	0.0826	2.121	HLA-DMA,HLA-DMB,HLA-DRA,IL2RB,ITK,ITPR2,NFATC2,PIK3C2B,PIK3R3
Role of JAK1 and JAK3 in γc Cytokine Signaling	0.479	0.087	#NUM!	IL2RB,IL7R,JAK3,PIK3C2B,PIK3R3,RASD2
TGF-β Signaling	0.476	0.0833	1.342	ACVR1C,BMP4,FOS,INHBB,RASD2,SERPINE1,TGFB2,ZNF423
CNTF Signaling	0.474	0.0893	2	CNTF,CNTFR,PIK3C2B,PIK3R3,RASD2
Melatonin Degradation I	0.474	0.0893	1.342	CYP1A1,CYP1B1,CYP2S1,CYP3A5,LARGE2
TNFR2 Signaling	0.472	0.1	#NUM!	FOS,TNF,TRAF1
Phagosome Maturation	0.472	0.0795	#NUM!	ATP6AP1L,ATP6V1G2,CTSO,CTSS,CTSW,HLA-DRA,NOS1,TUBA1B,TUBA4A,TUBB,TUBB4A,TUBB4B
Role of Hypercytokinemia/hyperchemokinemia in the Pathogenesis of Influenza	0.471	0.093	#NUM!	CCL2,CXCL10,IL1B,TNF
tRNA Splicing	0.471	0.093	1	ENPP6,PDE3A,PDE3B,TULP2
BAG2 Signaling Pathway	0.471	0.093	0	HSPA14,HSPA6,MAPT,TP53
Leukocyte Extravasation Signaling	0.467	0.0777	2.324	ACTN2,ARHGAP9,CDH5,ITGB2,ITK,MMP10,MMP11,MMP12,MMP15,MMP3,PIK3C2B,PIK3R3,PRKCG,VAV3,VCAM1
Arginine Biosynthesis IV	0.461	0.167	#NUM!	ASS1
Urea Cycle	0.461	0.167	#NUM!	ASS1
NAD Salvage Pathway III	0.461	0.167	#NUM!	NMNAT2
Glycine Cleavage Complex	0.461	0.167	#NUM!	GLDC
UDP-N-acetyl-D-glucosamine Biosynthesis II	0.461	0.167	#NUM!	GFPT2
Huntington's Disease Signaling	0.457	0.0763	2.111	CASP1,CPLX2,CREB3L3,GNB1L,GNG7,GRIN2B,GRM1,HAP1,HSPA14,HSPA6,NEUROD1,PIK3C2B,PIK3R3,PLCB2,PRKCG,RCOR2,SH3GL3,TP53
BMP signaling pathway	0.456	0.0833	0.447	BMP4,BMP8B,NOG,PRKAR2B,RASD2,SOSTDC1,ZNF423
Regulation Of The Epithelial Mesenchymal Transition In Development Pathway	0.456	0.0833	1.89	BRCA1,FZD3,JAG2,LOX,SHH,WNT6,WNT7B
Hereditary Breast Cancer Signaling	0.453	0.0791	#NUM!	BRCA1,BRCA2,CDC25C,CDK1,FANCD2,GADD45G,PIK3C2B,PIK3R3,RASD2,SLC19A1,TP53
UVA-Induced MAPK Signaling	0.451	0.0816	1	FOS,PIK3C2B,PIK3R3,PLCB2,PLCL1,RASD2,TIPARP,TP53
Apelin Pancreas Signaling Pathway	0.451	0.0909	1	PDE3B,PIK3C2B,PIK3R3,PRKAR2B
Natural Killer Cell Signaling	0.449	0.0769	1.291	COL2A1,HSPA14,HSPA6,IL12RB1,IL2RB,JAK3,MAP3K15,MAP3K9,NFATC2,PAK6,PIK3C2B,PIK3R3,RASD2,STAT4,VAV3
G Protein Signaling Mediated by Tubby	0.449	0.0968	#NUM!	GNB1L,GNG7,PLCB2
IL-6 Signaling	0.445	0.0794	1.667	ABCB1,FOS,HSPB3,IL1B,IL1RL1,NGFR,PIK3C2B,PIK3R3,RASD2,TNF
Cancer Drug Resistance By Drug Efflux	0.439	0.0862	#NUM!	ABCB1,FOXG1,PIK3R3,RASD2,TP53
Cardiac Hypertrophy Signaling	0.433	0.0753	3.207	ADRA1A,ADRA2A,CACNA1D,GNB1L,GNG7,HAND1,HAND2,MAP3K15,MAP3K9,PIK3C2B,PIK3R3,PLCB2,PLCL1,PRKAR2B,RASD2,RHOV,RND2,TGFB2
Ephrin B Signaling	0.433	0.0833	1	EFNB1,EPHB3,EPHB6,GNB1L,GNG7,VAV3
PDGF Signaling	0.428	0.0814	0.816	FOS,JAK3,PDGFB,PDGFD,PIK3C2B,PIK3R3,RASD2
Fatty Acid β-oxidation I	0.426	0.0938	#NUM!	ACSL5,SLC27A2,SLC27A3
Apelin Muscle Signaling Pathway	0.425	0.105	#NUM!	PPARGC1A,SLC2A4
Non-Small Cell Lung Cancer Signaling	0.418	0.0822	1	ITPR2,PIK3C2B,PIK3R3,RASD2,RXRG,TP53
Endocannabinoid Cancer Inhibition Pathway	0.412	0.0769	-2.111	CASP1,CCNE2,CREB3L3,GNB1L,NOS1,NUPR1,PGF,PIK3C2B,PIK3R3,PRKAR2B,TRPV1
Thioredoxin Pathway	0.408	0.143	#NUM!	TXNDC2
Inositol Pyrophosphates Biosynthesis	0.408	0.143	#NUM!	IP6K3
Glycoaminoglycan-protein Linkage Region Biosynthesis	0.408	0.143	#NUM!	B3GAT1
PCP pathway	0.408	0.0833	0.447	CTHRC1,EFNB1,FZD3,WNT6,WNT7B
fMLP Signaling in Neutrophils	0.401	0.0776	1.134	GNB1L,GNG7,ITPR2,NFATC2,PIK3C2B,PIK3R3,PLCB2,PRKCG,RASD2
Sphingosine-1-phosphate Signaling	0.401	0.0776	1.667	CASP1,PDGFB,PDGFD,PIK3C2B,PIK3R3,PLCB2,PLCL1,RHOV,RND2
SAPK/JNK Signaling	0.401	0.0784	2.236	GNG7,MAP3K9,MAPK8IP1,MAPK8IP2,PIK3C2B,PIK3R3,RASD2,TP53
Fc Epsilon RI Signaling	0.39	0.0769	1.633	CSF2,JMJD7-PLA2G4B,PIK3C2B,PIK3R3,PLA2G2D,PRKCG,RASD2,TNF,VAV3
Crosstalk between Dendritic Cells and Natural Killer Cells	0.39	0.0787	-1.342	CSF2,FSCN1,FSCN2,HLA-DRA,IL2RB,TLR3,TNF
DNA Methylation and Transcriptional Repression Signaling	0.384	0.0882	#NUM!	H4C14,H4C8,H4C9
ILK Signaling	0.38	0.0741	0.832	ACTN2,CREB3L3,DSP,FOS,ITGB2,PGF,PIK3C2B,PIK3R3,PPM1J,PPM1L,PPP2R2C,RHOV,RND2,TNF
NF-κB Activation by Viruses	0.378	0.0789	1.342	CR2,PIK3C2B,PIK3R3,PRKCG,RASD2,TNFRSF14
GDNF Family Ligand-Receptor Interactions	0.378	0.0789	2	DOK6,FOS,ITPR2,PIK3C2B,PIK3R3,RASD2
Nicotine Degradation II	0.378	0.0806	1.342	CYP1A1,CYP1B1,CYP2S1,CYP3A5,LARGE2
Wnt/Ca+ pathway	0.378	0.0806	1.342	CREB3L3,FZD3,NFATC2,PLCB2,PLCL1
CD28 Signaling in T Helper Cells	0.37	0.0756	1.633	FOS,HLA-DMA,HLA-DMB,HLA-DRA,ITK,ITPR2,NFATC2,PIK3C2B,PIK3R3
Sphingosine and Sphingosine-1-phosphate Metabolism	0.365	0.125	#NUM!	SGPP2
Sucrose Degradation V (Mammalian)	0.365	0.125	#NUM!	KHK
Phosphatidylethanolamine Biosynthesis II	0.365	0.125	#NUM!	CHKA
Superoxide Radicals Degradation	0.365	0.125	#NUM!	NQO1
Thrombopoietin Signaling	0.364	0.0794	2	FOS,PIK3C2B,PIK3R3,PRKCG,RASD2
HGF Signaling	0.361	0.075	2.449	FOS,ITGA9,ITGB2,MAP3K15,MAP3K9,PIK3C2B,PIK3R3,PRKCG,RASD2
Rac Signaling	0.361	0.075	1.633	CYFIP2,ITGA9,ITGB2,PAK6,PARD6A,PIK3C2B,PIK3R3,PIP5K1B,RASD2
Telomerase Signaling	0.358	0.0755	-0.378	IL2RB,PIK3C2B,PIK3R3,PPM1J,PPM1L,PPP2R2C,RASD2,TP53
IL-17A Signaling in Airway Cells	0.351	0.0781	1	CXCL6,JAK3,MUC5AC,PIK3C2B,PIK3R3
Clathrin-mediated Endocytosis Signaling	0.349	0.0725	#NUM!	AP1G2,FGF13,FGF18,FGF19,FGF7,FGF9,ITGB2,PDGFB,PDGFD,PGF,PIK3C2B,PIK3R3,SH3GL3,STON2
Melanoma Signaling	0.348	0.08	#NUM!	PIK3C2B,PIK3R3,RASD2,TP53
Primary Immunodeficiency Signaling	0.348	0.08	#NUM!	IGHM,IL7R,JAK3,TNFRSF13C
Paxillin Signaling	0.348	0.0748	1	ACTN2,ITGA7,ITGA9,ITGB2,PAK6,PIK3C2B,PIK3R3,RASD2
Pyrimidine Deoxyribonucleotides De Novo Biosynthesis I	0.348	0.0909	#NUM!	AK5,NME3
Antioxidant Action of Vitamin C	0.348	0.0748	0.816	CSF2,PLA2G2D,PLAAT4,PLCB2,PLCL1,SLC2A4,TNF,TXNDC2
Androgen Signaling	0.344	0.0735	2.121	CACNA1D,CACNA1G,CACNA2D3,CACNG4,CACNG6,CACNG7,GNB1L,GNG7,PRKAR2B,PRKCG
Role of MAPK Signaling in the Pathogenesis of Influenza	0.341	0.0759	#NUM!	CCL2,CXCL10,PLA2G2D,PLAAT4,RASD2,TNF
UVC-Induced MAPK Signaling	0.333	0.0784	#NUM!	FOS,PRKCG,RASD2,TP53
Epithelial Adherens Junction Signaling	0.331	0.0724	#NUM!	ACTN2,ACVR1C,DLL1,NOTCH4,RASD2,TGFB2,TUBA1B,TUBA4A,TUBB,TUBB4A,TUBB4B
Role of BRCA1 in DNA Damage Response	0.33	0.075	-2.236	BRCA1,BRCA2,FANCD2,RBL1,SLC19A1,TP53
JAK/Stat Signaling	0.33	0.075	1.342	FOS,JAK3,PIK3C2B,PIK3R3,RASD2,STAT4
PI3K Signaling in B Lymphocytes	0.327	0.0725	0.707	ATF5,CR2,FOS,ITPR2,NFATC2,PIK3AP1,PLCB2,PLCL1,RASD2,VAV3
GDP-glucose Biosynthesis	0.327	0.111	#NUM!	PGM5
Glioma Signaling	0.318	0.0727	1.342	PDGFB,PDGFD,PIK3C2B,PIK3R3,PRKCG,RASD2,RBL1,TP53
Docosahexaenoic Acid (DHA) Signaling	0.313	0.0789	#NUM!	IL1B,PIK3C2B,PIK3R3
Sirtuin Signaling Pathway	0.309	0.0699	1.606	CPT1C,GADD45G,H1-0,H1-2,H1-3,H1-4,H1-5,LDHA,MAPK4,MYCN,NDUFA4L2,NQO1,PCK2,PPARGC1A,TNF,TP53,TP73,TUBA1B,TUBA4A,ZIC2
PEDF Signaling	0.307	0.0732	1.342	CFLAR,DOCK3,PIK3C2B,PIK3R3,RASD2,TP53
Lymphotoxin β Receptor Signaling	0.306	0.0755	0	PIK3C2B,PIK3R3,TRAF1,VCAM1
Glucose and Glucose-1-phosphate Degradation	0.295	0.1	#NUM!	PGM5
Pentose Phosphate Pathway	0.295	0.1	#NUM!	H6PD
B Cell Receptor Signaling	0.294	0.0699	2.714	BCL6,CD22,CREB3L3,EGR1,IGHM,MAP3K15,MAP3K9,NFATC2,PIK3AP1,PIK3C2B,PIK3R3,RASD2,VAV3
Role of IL-17A in Arthritis	0.293	0.0741	#NUM!	CCL2,CXCL6,PIK3C2B,PIK3R3
Agrin Interactions at Neuromuscular Junction	0.29	0.0725	1	ERBB3,ERBB4,NRG2,PAK6,RASD2
RhoGDI Signaling	0.287	0.0695	0.333	ARHGAP9,ARHGEF16,ARHGEF5,CDH5,CDH6,GNB1L,GNG7,ITGA9,ITGB2,PAK6,PIP5K1B,RHOV,RND2
D-myo-inositol (1,4,5)-Trisphosphate Biosynthesis	0.287	0.08	#NUM!	PIP5K1B,PLCB2
Apelin Cardiomyocyte Signaling Pathway	0.285	0.0707	1.89	MAPK4,PIK3C2B,PIK3R3,PLCB2,PLCL1,PRKCG,SLC8A2
Systemic Lupus Erythematosus In T Cell Signaling Pathway	0.284	0.0688	2.558	BCL6,CASP1,CREB3L3,FOS,GNB1L,HLA-DMA,HLA-DMB,HLA-DQA2,HLA-DRA,IL23A,IRF4,LEPR,NFATC2,NOS1,PIK3C2B,PIK3R3,PPM1J,PPM1L,PPP2R2C,RASD2,RHOV,RND2
April Mediated Signaling	0.283	0.075	#NUM!	FOS,NFATC2,TRAF1
NGF Signaling	0.282	0.0702	1.89	CREB3L3,MAP3K15,MAP3K9,NGFR,PIK3C2B,PIK3R3,RASD2,TP53
EGF Signaling	0.281	0.0727	1	FOS,ITPR2,PIK3C2B,PIK3R3
IL-10 Signaling	0.279	0.0714	#NUM!	FOS,IL10RA,IL1B,IL1RL1,TNF
HOTAIR Regulatory Pathway	0.277	0.0692	1.508	MMP10,MMP11,MMP12,MMP15,MMP3,PCDH10,PIK3C2B,PIK3R3,WIF1,WNT6,WNT7B
Role of Tissue Factor in Cancer	0.274	0.0696	#NUM!	CCN1,CSF2,EGR1,IL1B,PIK3C2B,PIK3R3,RASD2,TP53
Growth Hormone Signaling	0.268	0.0704	2	FOS,PIK3C2B,PIK3R3,PRKCG,SLC2A4
NAD biosynthesis II (from tryptophan)	0.267	0.0909	#NUM!	NMNAT2
Neuroprotective Role of THOP1 in Alzheimer's Disease	0.266	0.069	0.378	DPP4,MAPT,PRKAR2B,PRSS22,PRSS27,PRSS3,SERPINA3,TMPRSS11E
Virus Entry via Endocytic Pathways	0.259	0.0686	#NUM!	AP1G2,CXADR,ITGB2,PIK3C2B,PIK3R3,PRKCG,RASD2
Glioma Invasiveness Signaling	0.259	0.0694	2	PIK3C2B,PIK3R3,RASD2,RHOV,RND2
Triacylglycerol Biosynthesis	0.256	0.0714	#NUM!	LIPT2,PLPP5,PLPPR4
Allograft Rejection Signaling	0.249	0.0685	#NUM!	HLA-DMA,HLA-DMB,HLA-DQA2,HLA-DRA,TNF
Semaphorin Signaling in Neurons	0.247	0.069	#NUM!	DPYSL5,PAK6,RHOV,RND2
Oncostatin M Signaling	0.243	0.0698	#NUM!	JAK3,MMP3,RASD2
Serotonin Receptor Signaling	0.243	0.0698	#NUM!	HTR1D,IL4I1,SLC6A4
Hematopoiesis from Multipotent Stem Cells	0.243	0.0833	#NUM!	CSF2
NAD Phosphorylation and Dephosphorylation	0.243	0.0833	#NUM!	PXYLP1
Role of IL-17A in Psoriasis	0.22	0.0769	#NUM!	CXCL6
Androgen Biosynthesis	0.201	0.0714	#NUM!	AKR1C3
Acyl-CoA Hydrolysis	0.201	0.0714	#NUM!	ACOT1
NRF2-mediated Oxidative Stress Response	0	0.0372	#NUM!	FOS,MAF,NQO1,PIK3C2B,PIK3R3,PRKCG,RASD2
PPARα/RXRα Activation	0	0.0588	0	ACVR1C,CD36,IL1B,IL1RL1,NR2F1,PLCB2,PLCL1,PPARGC1A,PRKAR2B,RASD2,TGFB2
Acute Phase Response Signaling	0	0.05	-0.707	CP,FOS,IL1B,NGFR,PIK3R3,RASD2,SERPINA3,SERPINE1,TNF
Mitochondrial Dysfunction	0	0.0178	#NUM!	COX6B2,CPT1C,NDUFA4L2
FXR/RXR Activation	0	0.0635	#NUM!	FGF19,FGFR4,IL1B,LIPC,NR5A2,PCK2,PPARGC1A,TNF
Tight Junction Signaling	0	0.0655	#NUM!	CGN,FOS,NGFR,PARD6A,PPM1J,PPM1L,PPP2R2C,PRKAR2B,TGFB2,TJP3,TNF
Regulation of Actin-based Motility by Rho	0	0.06	1	ITGA9,ITGB2,PAK6,PIP5K1B,RHOV,RND2
Activation of IRF by Cytosolic Pattern Recognition Receptors	0	0.0317	#NUM!	IFIT2,TNF
Caveolar-mediated Endocytosis Signaling	0	0.0411	#NUM!	ITGA7,ITGA9,ITGB2
Fcγ Receptor-mediated Phagocytosis in Macrophages and Monocytes	0	0.0532	1.342	CSF2,FCGR1A,PIK3R3,PRKCG,VAV3
LPS-stimulated MAPK Signaling	0	0.0602	2	FOS,PIK3C2B,PIK3R3,PRKCG,RASD2
CD27 Signaling in Lymphocytes	0	0.0566	#NUM!	FOS,MAP3K15,MAP3K9
IL-3 Signaling	0	0.0633	2	FOS,PIK3C2B,PIK3R3,PRKCG,RASD2
4-1BB Signaling in T Lymphocytes	0	0.0625	#NUM!	TNFRSF9,TRAF1
CTLA4 Signaling in Cytotoxic T Lymphocytes	0	0.0674	#NUM!	AP1G2,PIK3C2B,PIK3R3,PPM1J,PPM1L,PPP2R2C
Induction of Apoptosis by HIV1	0	0.0656	-1	NGFR,TNF,TP53,TRAF1
Mechanisms of Viral Exit from Host Cells	0	0.0488	#NUM!	PRKCG,SH3GL3
Cardiomyocyte Differentiation via BMP Receptors	0	0.0526	#NUM!	BMP4
Thrombin Signaling	0	0.068	0.302	ARHGEF16,ARHGEF5,F2RL3,GNB1L,GNG7,ITPR2,PIK3C2B,PIK3R3,PLCB2,PLCL1,PRKCG,RASD2,RHOV,RND2
Lipid Antigen Presentation by CD1	0	0.0385	#NUM!	AP1G2
FLT3 Signaling in Hematopoietic Progenitor Cells	0	0.0633	2	CREB3L3,PIK3C2B,PIK3R3,RASD2,STAT4
Melanocyte Development and Pigmentation Signaling	0	0.0638	2.236	CREB3L3,KIT,PIK3C2B,PIK3R3,PRKAR2B,RASD2
Prolactin Signaling	0	0.0617	2	FOS,PIK3C2B,PIK3R3,PRKCG,RASD2
Prostate Cancer Signaling	0	0.0659	#NUM!	CCNE2,CREB3L3,PIK3C2B,PIK3R3,RASD2,TP53
Type I Diabetes Mellitus Signaling	0	0.0642	#NUM!	GAD1,HLA-DMA,HLA-DMB,HLA-DRA,IL1B,NGFR,TNF
Endometrial Cancer Signaling	0	0.0667	#NUM!	PIK3C2B,PIK3R3,RASD2,TP53
Autoimmune Thyroid Disease Signaling	0	0.0638	#NUM!	HLA-DMA,HLA-DMB,HLA-DRA
Acute Myeloid Leukemia Signaling	0	0.0562	2	CCNA1,KIT,PIK3C2B,PIK3R3,RASD2
Thyroid Cancer Signaling	0	0.0633	1.342	FOS,PIK3C2B,PIK3R3,RASD2,TP53
Chronic Myeloid Leukemia Signaling	0	0.0588	#NUM!	PIK3C2B,PIK3R3,RASD2,RBL1,TGFB2,TP53
Gα12/13 Signaling	0	0.0611	1.134	CDH5,CDH6,F2RL3,LPAR4,PIK3C2B,PIK3R3,RASD2,VAV3
ERK5 Signaling	0	0.0556	#NUM!	CREB3L3,CTF1,FOS,RASD2
mTOR Signaling	0	0.0529	1	GNB1L,PGF,PIK3C2B,PIK3R3,PPM1J,PPM1L,PPP2R2C,PRKCG,RASD2,RHOV,RND2
Pancreatic Adenocarcinoma Signaling	0	0.0642	0.447	BRCA2,JAK3,PGF,PIK3C2B,PIK3R3,TGFB2,TP53
Systemic Lupus Erythematosus Signaling	0	0.0482	#NUM!	CD22,FCGR1A,FOS,IGHM,IL1B,NFATC2,PIK3C2B,PIK3R3,RASD2,TNF,TNFRSF13C
Cdc42 Signaling	0	0.0621	#NUM!	CDC42EP5,FOS,HLA-DMA,HLA-DMB,HLA-DQA2,HLA-DRA,ITGA9,ITGB2,ITK,PARD6A
FAK Signaling	0	0.068	#NUM!	ITGA9,ITGB2,PAK6,PIK3C2B,PIK3R3,RASD2,TNS1
EIF2 Signaling	0	0.0226	2	ATF5,MYCN,PIK3C2B,PIK3R3,RASD2
Retinoic acid Mediated Apoptosis Signaling	0	0.05	#NUM!	CFLAR,RXRG,TIPARP
RhoA Signaling	0	0.0656	1.414	ARHGAP9,CDC42EP5,LPAR4,MYLK2,PIP5K1B,RHPN1,SEPTIN3,TTN
Phospholipase C Signaling	0	0.0646	1.155	ARHGEF16,ARHGEF5,CREB3L3,GNB1L,GNG7,ITGA9,ITGB2,ITK,ITPR2,JMJD7-PLA2G4B,NFATC2,PLA2G2D,PLCB2,PRKCG,RASD2,RHOV,RND2
Regulation of eIF4 and p70S6K Signaling	0	0.0485	-0.447	ITGA9,ITGB2,PIK3C2B,PIK3R3,PPM1J,PPM1L,PPP2R2C,RASD2
Estrogen-Dependent Breast Cancer Signaling	0	0.0676	2	CREB3L3,FOS,PIK3C2B,PIK3R3,RASD2
IL-1 Signaling	0	0.0435	#NUM!	FOS,GNB1L,GNG7,PRKAR2B
RANK Signaling in Osteoclasts	0	0.0674	2.236	FOS,MAP3K15,MAP3K9,NFATC2,PIK3C2B,PIK3R3
Regulation of IL-2 Expression in Activated and Anergic T Lymphocytes	0	0.0667	#NUM!	FOS,NFATC2,RASD2,TGFB2,TOB1,VAV3
Role of Wnt/GSK-3β Signaling in the Pathogenesis of Influenza	0	0.0385	#NUM!	FZD3,WNT6,WNT7B
TWEAK Signaling	0	0.0286	#NUM!	TRAF1
Nur77 Signaling in T Lymphocytes	0	0.0149	#NUM!	PRKCG
Role of Lipids/Lipid Rafts in the Pathogenesis of Influenza	0	0.0435	#NUM!	RSAD2
TNFR1 Signaling	0	0.0612	#NUM!	FOS,PAK6,TNF
Role of PI3K/AKT Signaling in the Pathogenesis of Influenza	0	0.0312	#NUM!	PIK3C2B,PIK3R3
OX40 Signaling Pathway	0	0.0519	#NUM!	HLA-DMA,HLA-DMB,HLA-DQA2,HLA-DRA
MIF-mediated Glucocorticoid Regulation	0	0.0588	#NUM!	JMJD7-PLA2G4B,PLA2G2D
Mismatch Repair in Eukaryotes	0	0.0625	#NUM!	SLC19A1
Actin Nucleation by ARP-WASP Complex	0	0.0625	#NUM!	ITGA9,ITGB2,RASD2,RHOV,RND2
Mouse Embryonic Stem Cell Pluripotency	0	0.068	1.633	BMP4,FZD3,JAK3,PIK3C2B,PIK3R3,RASD2,TP53
Hematopoiesis from Pluripotent Stem Cells	0	0.0408	#NUM!	CSF2,IGHM
iNOS Signaling	0	0.0444	#NUM!	FOS,JAK3
Thyroid Hormone Metabolism II (via Conjugation and/or Degradation)	0	0.0294	#NUM!	LARGE2
Pyrimidine Ribonucleotides De Novo Biosynthesis	0	0.0465	#NUM!	AK5,NME3
Glutaryl-CoA Degradation	0	0.0625	#NUM!	CYP2S1
Glutathione Redox Reactions I	0	0.0435	#NUM!	GPX1
CDP-diacylglycerol Biosynthesis I	0	0.0455	#NUM!	CDS1
Pyridoxal 5'-phosphate Salvage Pathway	0	0.0615	1	CDK1,CDK8,MAK,MAP3K9
Triacylglycerol Degradation	0	0.0652	#NUM!	LIPC,PLA1A,PNLIPRP3
Choline Biosynthesis III	0	0.0667	#NUM!	PCYT1B
1D-myo-inositol Hexakisphosphate Biosynthesis II (Mammalian)	0	0.0556	#NUM!	ITPKA
Phosphatidylglycerol Biosynthesis II (Non-plastidic)	0	0.0417	#NUM!	CDS1
Superpathway of D-myo-inositol (1,4,5)-trisphosphate Metabolism	0	0.0435	#NUM!	ITPKA
D-myo-inositol (1,3,4)-trisphosphate Biosynthesis	0	0.0556	#NUM!	ITPKA
Tryptophan Degradation III (Eukaryotic)	0	0.0435	#NUM!	CYP2S1
Salvage Pathways of Pyrimidine Ribonucleotides	0	0.0625	0.816	AK5,CDK1,CDK8,MAK,MAP3K9,NME3
Pyrimidine Ribonucleotides Interconversion	0	0.0488	#NUM!	AK5,NME3
Histidine Degradation VI	0	0.0667	#NUM!	HAL
Superpathway of Methionine Degradation	0	0.0286	#NUM!	CBS/CBSL
Cysteine Biosynthesis III (mammalia)	0	0.0455	#NUM!	CBS/CBSL
Oxidative Phosphorylation	0	0.00926	#NUM!	COX6B2
HIPPO signaling	0	0.0353	#NUM!	PPM1J,PPM1L,PPP2R2C
Unfolded protein response	0	0.0536	#NUM!	CEBPD,HSPA14,HSPA6
Cell Cycle: G1/S Checkpoint Regulation	0	0.0606	#NUM!	CCNE2,RBL1,TGFB2,TP53
PTEN Signaling	0	0.0588	-2	FGFR4,FOXG1,ITGA9,ITGB2,NGFR,PIK3R3,PREX2,RASD2
Interferon Signaling	0	0.0556	#NUM!	IFI35,IFIT3
Protein Ubiquitination Pathway	0	0.0331	#NUM!	BRCA1,CDC20,HSPA14,HSPA4L,HSPA6,HSPB3,PSMB10,UBE2C,USP2
Amyloid Processing	0	0.04	#NUM!	MAPT,PRKAR2B
Insulin Receptor Signaling	0	0.0429	1	PDE3B,PIK3C2B,PIK3R3,PRKAR2B,RASD2,SLC2A4
Phototransduction Pathway	0	0.0566	#NUM!	CNGB1,GUCY1B1,PRKAR2B
Chemokine Signaling	0	0.0633	-1	CCL2,CCL24,FOS,PLCB2,RASD2
Integrin Signaling	0	0.0667	0.577	ACTN2,ITGA7,ITGA9,ITGB2,MYLK2,PAK6,PDGFB,PIK3C2B,PIK3R3,RASD2,RHOV,RND2,TSPAN7,TTN
Death Receptor Signaling	0	0.0435	0	CFLAR,HSPB3,TIPARP,TNF
Apoptosis Signaling	0	0.04	#NUM!	CDK1,RASD2,TNF,TP53
NF-κB Signaling	0	0.0618	0	BMP4,FGFR4,IL1B,NGFR,PIK3C2B,PIK3R3,RASD2,TIRAP,TLR2,TLR3,TNF
VEGF Signaling	0	0.051	2	ACTN2,PGF,PIK3C2B,PIK3R3,RASD2
T Cell Receptor Signaling	0	0.066	#NUM!	FOS,ITK,NFATC2,PIK3C2B,PIK3R3,RASD2,VAV3
Autophagy	0	0.0492	#NUM!	CTSO,CTSS,CTSW
Sumoylation Pathway	0	0.0588	-0.447	FOS,ISG20,RHOV,RND2,SLC19A1,TP53
NER Pathway	0	0.068	-2	DNA2,H4C14,H4C8,H4C9,POLA2,SLC19A1,TOP2A
Apelin Adipocyte Signaling Pathway	0	0.0494	0	GPX1,MAPK4,PPARGC1A,PRKAR2B
FAT10 Signaling Pathway	0	0.0556	#NUM!	TNF
Inhibition of ARE-Mediated mRNA Degradation Pathway	0	0.0574	-0.378	MAPK4,NGFR,PPM1J,PPM1L,PPP2R2C,PRKAR2B,TNF
Necroptosis Signaling Pathway	0	0.0581	-1.667	CASP1,CFLAR,JMJD7-PLA2G4B,NGFR,PLA2G2D,RBL1,TLR3,TNF,TP53
Xenobiotic Metabolism General Signaling Pathway	0	0.0563	2.121	MAF,MAP3K15,MAP3K9,NQO1,PIK3C2B,PIK3R3,PRKCG,RASD2
Kinetochore Metaphase Signaling Pathway	0	0.0495	-2.236	CDC20,CDK1,DSN1,MXD3,SPC24
Coronavirus Pathogenesis Pathway	0	0.0537	-0.707	CASP1,CCL2,FOS,IL1B,RBL1,SERPINE1,STING1,TP53
MSP-RON Signaling In Cancer Cells Pathway	0	0.0597	2.828	CREB3L3,F12,FOS,KLK14,PGF,PIK3C2B,PIK3R3,RASD2
GM-CSF Signaling	0	0.0571	#NUM!	CSF2,PIK3C2B,PIK3R3,RASD2
Complement System	0	0.0541	#NUM!	CR2,ITGB2
