# Supplementary material for: Selective Targeting of Class I Histone Deacetylases in a Model of Human Osteosarcoma
Source: Cancers (Basel). 2021 Aug 20;13(16):4199. doi: 10.3390/cancers13164199 (PMC8394112; doi:10.3390/cancers13164199)
Supplement: Supplementary file 1 [file cancers-13-04199-s001.zip › Table S4.xlsx]

## Sheet: Sheet0
Table S4, Pathway Analysis of significantly differentially expressed genes from 4SC-202 treated vs control hFOB 1.19 cells.
© 2000-2020 QIAGEN. All rights reserved.
Ingenuity Canonical Pathways	-log(p-value)	Ratio	z-score	Molecules
Agranulocyte Adhesion and Diapedesis	10.1	0.182	#NUM!	ACTA1,ACTC1,AOC3,CCL2,CCL20,CCL5,CD34,CLDN10,CLDN14,CLDN3,CLDN4,CLDN5,CXCL1,CXCL10,CXCL11,CXCL12,CXCL2,CXCL3,CXCL5,CXCL6,CXCL8,IL1A,IL1B,ITGA2,ITGA3,MMP1,MMP13,MMP3,MMP9,MSN,MYH3,MYL1,MYL4,PODXL,VCAM1
Hepatic Fibrosis / Hepatic Stellate Cell Activation	9.29	0.178	#NUM!	CCL2,CCL5,CD40,COL13A1,COL3A1,COL5A3,COL9A3,CXCL3,CXCL8,CYP2E1,EDN1,FGF2,HGF,IGF2,IL1A,IL1B,IL1RAPL1,IL1RL1,IL6,MMP1,MMP13,MMP9,MYH3,MYL1,MYL4,NGFR,SERPINE1,STAT1,TGFA,TGFBR2,TNFRSF11B,VCAM1,VEGFA
Neuroinflammation Signaling Pathway	8.35	0.141	-0.164	BIRC3,CALB2,CASP1,CCL2,CCL5,CD40,CSF1R,CXCL10,CXCL12,CXCL8,GABRB1,GABRQ,GAD1,GDNF,GRIA1,GRIN3B,HLA-DMA,HLA-DOA,HLA-DOB,HLA-F,IL1B,IL34,IL6,IRF7,JAK3,KCNJ6,MMP3,MMP9,NFATC2,PLA2G2D,PLA2G3,PRKCG,PTGS2,S100B,SLC6A12,SNCA,STAT1,TGFBR2,TIRAP,TLR3,TREM2,VCAM1
Granulocyte Adhesion and Diapedesis	8.27	0.174	#NUM!	CCL2,CCL20,CCL5,CLDN10,CLDN14,CLDN3,CLDN4,CLDN5,CSF3,CXCL1,CXCL10,CXCL11,CXCL12,CXCL2,CXCL3,CXCL5,CXCL6,CXCL8,IL1A,IL1B,IL1RAPL1,IL1RL1,MMP1,MMP13,MMP3,MMP9,MSN,NGFR,TNFRSF11B,VCAM1
Systemic Lupus Erythematosus In B Cell Signaling Pathway	7.03	0.136	0.822	CARD11,CCND1,CD40,CSF2,CXCL8,FGR,HCK,IFIH1,IFIT2,IFIT3,IL11,IL1A,IL1B,IL6,INPP5D,IRF7,ISG15,ISG20,LCK,LIF,NFATC2,PLAAT4,PRKCG,PRKCH,RAC2,RASD2,RASGRP2,RASGRP3,SHC2,STAT1,STAT2,TLR3,TNFRSF13C,TNFSF10,TNFSF13B,TNFSF15,TNFSF8
Atherosclerosis Signaling	6.94	0.184	#NUM!	ALOXE3,APOE,APOL1,APOM,CCL2,CD40,COL3A1,COL5A3,CXCL12,CXCL8,F3,IL1A,IL1B,IL6,MMP1,MMP13,MMP3,MMP9,PLA2G2D,PLA2G3,PLAAT4,TNFRSF14,VCAM1
Osteoarthritis Pathway	6.88	0.146	1.671	ACAN,ADAMTS5,BMP2,CASP1,CCN4,CEBPB,CXCL8,DKK1,FGF2,FRZB,FZD8,GDF5,GLI1,GREM1,H19,IL1B,IL1RAPL1,IL1RL1,ITGA2,ITGA3,MMP1,MMP13,MMP3,MMP9,PTGS2,PTHLH,SMAD1,SOX9,SPP1,TGFBR2,VEGFA,WNT16
Tumor Microenvironment Pathway	6.88	0.159	3.024	CCL2,CCND1,CD274,CD44,CSF2,CSF3,CXCL12,CXCL8,FGF2,FGF5,HGF,HLA-F,IDO1,IGF2,IL1B,IL6,LGALS9,MMP1,MMP13,MMP3,MMP9,PLAU,PTGS2,RASD2,SLC2A4,SPP1,TSLP,VEGFA
Hepatic Fibrosis Signaling Pathway	6.79	0.12	1.809	CACNA1S,CCL2,CCL5,CCND1,CD40,CEBPB,COL3A1,COL5A3,CXCL8,EDN1,FGF2,FZD8,GLI1,IL1A,IL1B,IL1RAPL1,IL1RL1,ITGA2,ITGA3,MAP2K6,MMP1,MMP13,MYL1,MYL4,MYLPF,NGFR,PRKCG,PRKCH,RAC2,RASD2,RHOF,RHOJ,RND3,SERPINE1,SPP1,SUCNR1,TGFBR2,TIRAP,TNFRSF11B,VCAM1,VEGFA,WNT10A,WNT16,WNT5A,WNT9A
Role of Macrophages, Fibroblasts and Endothelial Cells in Rheumatoid Arthritis	6.39	0.125	#NUM!	CAMK2B,CCL2,CCL5,CCND1,CEBPB,CEBPD,CSF2,CXCL12,CXCL8,DKK1,FGF2,FRZB,FZD8,IL16,IL1A,IL1B,IL1RAPL1,IL1RL1,IL6,MAP2K6,MMP1,MMP13,MMP3,NFATC2,NGFR,PRKCG,PRKCH,PRSS3,RASD2,SFRP5,TLR3,TNFRSF11B,TNFSF13B,VCAM1,VEGFA,WNT10A,WNT16,WNT5A,WNT9A
Airway Pathology in Chronic Obstructive Pulmonary Disease	6.2	0.179	#NUM!	APOM,CCL2,CCL20,CSF2,CXCL1,CXCL3,CXCL8,FGF2,FGF5,IL11,IL1A,IL1B,IL6,LIF,MMP1,MMP9,TNFSF10,TNFSF13B,TNFSF15,TNFSF8,TSLP
Role of Pattern Recognition Receptors in Recognition of Bacteria and Viruses	5.88	0.157	-0.632	CASP1,CCL5,CSF2,CXCL8,DDX58,IFIH1,IL11,IL1A,IL1B,IL6,IRF7,LIF,OAS1,OAS2,OAS3,PRKCG,PRKCH,PTX3,RNASEL,TLR3,TNFSF10,TNFSF13B,TNFSF15,TNFSF8
Interferon Signaling	5.88	0.306	-3.317	IFI35,IFI6,IFIT1,IFIT3,IFITM1,IFITM3,ISG15,MX1,OAS1,STAT1,STAT2
Role of Osteoblasts, Osteoclasts and Chondrocytes in Rheumatoid Arthritis	5.49	0.134	#NUM!	ADAMTS5,BIRC3,BMP2,BMP8B,CSF1R,CSF2,DKK1,FRZB,FZD8,IL11,IL1A,IL1B,IL1RAPL1,IL1RL1,IL6,MAP2K6,MMP1,MMP13,MMP3,NFATC2,NGFR,SFRP5,SMAD1,SPP1,TNFRSF11B,WNT10A,WNT16,WNT5A,WNT9A
LXR/RXR Activation	5.36	0.165	-2.668	ABCG4,APOE,APOL1,APOM,C4A/C4B,CCL2,FASN,IL1A,IL1B,IL1RAPL1,IL1RL1,IL6,LDLR,MMP9,NGFR,PTGS2,SCD,SERPINF1,TLR3,TNFRSF11B
Role of IL-17F in Allergic Inflammatory Airway Diseases	5.26	0.268	2.333	CCL2,CSF2,CXCL1,CXCL10,CXCL5,CXCL6,CXCL8,IL11,IL1B,IL6,MMP13
Calcium Signaling	5.12	0.133	1	ACTA1,ACTC1,AKAP5,CACNA1B,CACNA1S,CACNA2D3,CACNG7,CAMK1G,CAMK2B,CHRNA1,CHRNA9,CHRNB4,CHRND,CHRNG,GRIA1,GRIN3B,MYH3,MYL1,MYL4,NFATC2,RCAN2,RYR1,TNNI1,TNNI2,TNNI3,TNNT2,TNNT3
HMGB1 Signaling	4.88	0.141	2	CCL2,CSF2,CXCL8,IL11,IL1A,IL1B,IL6,LIF,MAP2K6,NGFR,PLAT,RAC2,RASD2,RHOF,RHOJ,RND3,SERPINE1,TNFRSF11B,TNFSF10,TNFSF13B,TNFSF15,TNFSF8,VCAM1
Role of IL-17A in Arthritis	4.77	0.222	#NUM!	CCL2,CCL20,CCL5,CXCL1,CXCL3,CXCL5,CXCL6,CXCL8,MAP2K6,MMP1,MMP13,PTGS2
Differential Regulation of Cytokine Production in Macrophages and T Helper Cells by IL-17A and IL-17F	4.71	0.389	#NUM!	CCL2,CCL5,CSF2,CSF3,CXCL1,IL1B,IL6
Role of IL-17A in Psoriasis	4.61	0.462	#NUM!	CCL20,CXCL1,CXCL3,CXCL5,CXCL6,CXCL8
Cardiac Hypertrophy Signaling (Enhanced)	4.6	0.0974	2.897	ADRA2A,ADRB2,CACNA1S,CAMK2B,CSF2,CSF2RB,CXCL8,EDN1,FGF2,FGF5,FZD8,HAND1,HSPB3,IL11,IL17RD,IL1A,IL1B,IL1RL1,IL20RA,IL22RA1,IL27RA,IL31RA,IL6,ITGA2,ITGA3,LIF,MAP2K6,MAP3K6,MAP3K9,NFATC2,NGFR,PDE2A,PRKCG,PRKCH,PTGS2,RASD2,RYR1,SMPDL3B,TGFBR2,TNFRSF11B,TNFSF10,TNFSF13B,TNFSF15,TNFSF8,WNT10A,WNT16,WNT5A,WNT9A
Role of Tissue Factor in Cancer	4.56	0.157	#NUM!	CSF2,CXCL1,CXCL8,EGR1,F3,FGF5,FGR,HCK,IL1B,ITGA3,LCK,MMP1,MMP13,PLAUR,RASD2,STAT5A,TP53,VEGFA
CREB Signaling in Neurons	4.27	0.0909	2.177	ACKR3,ADGRA1,ADGRB3,ADGRF5,ADGRG5,ADGRL1,ADGRL3,ADGRL4,ADORA1,ADRA2A,ADRB2,CACNA1B,CACNA1S,CACNA2D3,CACNG7,CAMK2B,CCR4,CCRL2,CELSR3,CHRM4,FGF2,FZD8,GIPR,GPER1,GPR132,GPR150,GPR155,GPR160,GPR35,GPR4,GRIA1,GRID1,GRIK5,HCAR1,HGF,HTR7,MC1R,MCHR1,NGFR,NTRK1,OXTR,P2RY6,PRKCG,PRKCH,PTGER1,PTGER3,RASD2,S1PR1,SLC52A1,SUCNR1,TGFA,TGFBR2,UTS2R,VEGFA
HIF1α Signaling	4.22	0.123	2.2	CAMK1G,CAMK2B,EDN1,EGLN3,FGF2,GCK,HGF,HSPA6,IGF2,IL6,MAP2K6,MMP1,MMP13,MMP3,MMP9,PRKCG,PRKCH,RASD2,SAT1,SERPINE1,SLC2A14,SLC2A4,TGFA,TP53,VEGFA
Erythropoietin Signaling	4.11	0.129	0	BIRC3,CCND1,CSF2,CSF2RB,CXCL8,EPOR,IL11,IL1A,IL1B,IL6,LIF,MACROH2A2,PRKCG,PRKCH,RAC2,RASD2,STAT5A,TNFSF10,TNFSF13B,TNFSF15,TNFSF8,TP53
LPS/IL-1 Mediated Inhibition of RXR Function	4.03	0.118	1.134	ACSBG1,ALDH16A1,ALDH1A2,ALDH3B1,ALDH5A1,APOE,CHST1,CHST2,CPT1A,FABP4,GSTZ1,HS3ST2,HS3ST3A1,HS6ST2,IL1A,IL1B,IL1RAPL1,IL1RL1,IL4I1,MAOA,NGFR,SLC27A3,SMOX,SULT1B1,SULT4A1,TNFRSF11B
Differential Regulation of Cytokine Production in Intestinal Epithelial Cells by IL-17A and IL-17F	3.92	0.304	#NUM!	CCL2,CCL5,CSF2,CSF3,CXCL1,IL1A,IL1B
Breast Cancer Regulation by Stathmin1	3.83	0.0884	1.664	ACKR3,ADGRA1,ADGRB3,ADGRF5,ADGRG5,ADGRL1,ADGRL3,ADGRL4,ADORA1,ADRA2A,ADRB2,CAMK1G,CAMK2B,CCND1,CCR4,CCRL2,CELSR3,CHRM4,FGF2,FZD8,GIPR,GPER1,GPR132,GPR150,GPR155,GPR160,GPR35,GPR4,HCAR1,HGF,HTR7,MC1R,MCHR1,MMP9,OXTR,P2RY6,PPM1J,PPP1R14A,PRKCG,PRKCH,PTGER1,PTGER3,RAC2,RASD2,S1PR1,SLC52A1,SUCNR1,TGFA,TP53,TUBB4A,UTS2R,VEGFA
Xenobiotic Metabolism Signaling	3.73	0.106	#NUM!	ALDH16A1,ALDH1A2,ALDH3B1,ALDH5A1,CAMK1G,CAMK2B,CHST1,CHST2,CYP1A1,GRIP1,GSTZ1,HS3ST2,HS3ST3A1,HS6ST2,IL1A,IL1B,IL4I1,IL6,MAOA,MAP2K6,MAP3K6,MAP3K9,PPM1J,PRKCG,PRKCH,RASD2,SMOX,SULT1B1,SULT4A1,UGT2B4
Th1 and Th2 Activation Pathway	3.7	0.124	#NUM!	CCR4,CD274,CD40,CD8A,DLL1,HLA-DMA,HLA-DOA,HLA-DOB,IL1RL1,IL24,IL27RA,IL6,JAK3,LGALS9,MAP2K6,NFATC2,S1PR1,STAT1,STAT5A,TGFBR2,TSLP
STAT3 Pathway	3.64	0.133	2.138	CSF2RB,FGF2,HGF,IL17RD,IL1A,IL1B,IL1RL1,IL20RA,IL22RA1,IL27RA,IL31RA,MAP3K9,NGFR,NTRK1,RASD2,TGFA,TGFBR2,VEGFA
Axonal Guidance Signaling	3.55	0.0905	#NUM!	ABLIM3,ADAM12,ADAMTS1,ADAMTS14,ADAMTS2,ADAMTS5,ADAMTS8,BMP2,BMP8B,CXCL12,EPHA7,EPHB6,FES,FZD8,GLI1,ITGA2,ITGA3,MMP1,MMP13,MMP3,MMP9,MYL1,MYL4,MYLPF,NFATC2,NGFR,NTRK1,PAPPA,PLXNC1,PRKCG,PRKCH,RAC2,RASD2,RTN4R,SEMA3D,SEMA3E,SEMA4G,SEMA7A,TUBB4A,VEGFA,WNT10A,WNT16,WNT5A,WNT9A
Putrescine Degradation III	3.52	0.316	0.816	ALDH1A2,ALDH3B1,IL4I1,MAOA,SAT1,SMOX
Oncostatin M Signaling	3.51	0.209	0.707	JAK3,MMP1,MMP13,MMP3,MT2A,PLAU,RASD2,STAT1,STAT5A
Coagulation System	3.45	0.229	0	F13A1,F3,PLAT,PLAU,PLAUR,SERPINA5,SERPIND1,SERPINE1
Activation of IRF by Cytosolic Pattern Recognition Receptors	3.43	0.175	-0.905	CD40,DDX58,DHX58,IFIH1,IFIT2,IL6,IRF7,ISG15,STAT1,STAT2,ZBP1
TREM1 Signaling	3.32	0.16	1.155	CASP1,CCL2,CD40,CSF2,CXCL3,CXCL8,IL1B,IL1RL1,IL6,ITGAX,STAT5A,TLR3
Melatonin Degradation II	3.26	0.75	#NUM!	IL4I1,MAOA,SMOX
Tec Kinase Signaling	3.21	0.117	-0.471	ACTA1,ACTC1,FGR,GTF2I,HCK,ITGA2,ITGA3,JAK3,LCK,PRKCG,PRKCH,RAC2,RHOF,RHOJ,RND3,STAT1,STAT2,STAT5A,TNFRSF21,TNFSF10
Coronavirus Pathogenesis Pathway	3.11	0.121	0.471	CASP1,CCL2,CCL5,CCND1,CXCL8,DDX58,EEF1A2,IL1B,IL6,IRF7,MT-RNR1,MT-RNR2,PTGS2,SERPINE1,STAT1,STAT2,TGFBR2,TP53
Xenobiotic Metabolism PXR Signaling Pathway	3.11	0.112	0.218	ALDH16A1,ALDH1A2,ALDH3B1,ALDH5A1,CAMK2B,CHST1,CHST2,GRIP1,GSTZ1,HS3ST2,HS3ST3A1,HS6ST2,IL4I1,MAOA,PPP1R14A,PRKCG,PRKCH,SMOX,SULT1B1,SULT4A1,UGT2B4
Stearate Biosynthesis I (Animals)	3.07	0.184	-2.333	ACOT1,ACOT2,ACOT4,ACSBG1,CYP2E1,DHRS11,FASN,LIPT2,SLC27A3
IL-17 Signaling	3.06	0.15	#NUM!	CCL2,CEBPB,CXCL1,CXCL10,CXCL11,CXCL5,CXCL8,IL6,MAP2K6,MMP3,PTGS2,RASD2
Communication between Innate and Adaptive Immune Cells	2.85	0.135	#NUM!	CCL5,CD40,CD8A,CSF2,CXCL10,CXCL8,HLA-F,IL1A,IL1B,IL6,TLR3,TNFRSF13C,TNFSF13B
IL-17A Signaling in Gastric Cells	2.83	0.24	#NUM!	CCL20,CCL5,CXCL1,CXCL10,CXCL11,CXCL8
Bladder Cancer Signaling	2.81	0.134	#NUM!	CCND1,CXCL8,DAPK1,FGF2,FGF5,MMP1,MMP13,MMP3,MMP9,RASD2,THBS1,TP53,VEGFA
Colorectal Cancer Metastasis Signaling	2.8	0.0992	1.706	CCND1,FZD8,IL6,JAK3,MMP1,MMP13,MMP3,MMP9,PTGER1,PTGER3,PTGS2,RAC2,RASD2,RHOF,RHOJ,RND3,STAT1,TGFBR2,TLR3,TP53,VEGFA,WNT10A,WNT16,WNT5A,WNT9A
Dermatan Sulfate Biosynthesis (Late Stages)	2.75	0.182	1.414	CHST1,CHST14,CHST2,HS3ST2,HS3ST3A1,HS6ST2,SULT1B1,SULT4A1
IL-17A Signaling in Fibroblasts	2.72	0.2	#NUM!	CCL2,CEBPB,CEBPD,CXCL5,IL6,MMP1,NFKBIZ
Regulation Of The Epithelial Mesenchymal Transition By Growth Factors Pathway	2.7	0.106	0.471	CLDN3,EGR1,FGF2,FGF5,HGF,HMGA2,IL6,JAK3,MAP2K6,MEST,MMP1,MMP9,NGFR,RASD2,TGFBR2,TNFRSF11B,TNFSF10,TNFSF13B,TNFSF15,TNFSF8
Altered T Cell and B Cell Signaling in Rheumatoid Arthritis	2.7	0.136	#NUM!	CD40,CSF2,HLA-DMA,HLA-DOA,HLA-DOB,IL1A,IL1B,IL6,SPP1,TLR3,TNFRSF13C,TNFSF13B
Glucocorticoid Receptor Signaling	2.66	0.0844	#NUM!	ADRB2,CCL2,CCL5,CDKN1C,CSF2,CSF2RB,CXCL3,CXCL8,HSPA6,IFNE,IL17RD,IL1A,IL1B,IL1RL1,IL20RA,IL22RA1,IL27RA,IL31RA,IL6,JAK3,KRT19,KRT34,KRT80,KRT81,MMP1,MMP13,MMP3,MMP9,NFATC2,PLA2G2D,PLA2G3,PLAU,PTGS2,RASD2,SERPINE1,STAT1,STAT5A,TGFBR2,VCAM1
Dopamine Degradation	2.64	0.222	0.816	ALDH1A2,ALDH3B1,IL4I1,MAOA,SMOX,SULT1B1
VDR/RXR Activation	2.63	0.141	-0.707	CCL5,CEBPB,COL13A1,CSF2,CXCL10,CYP24A1,IGFBP6,IL1RL1,PRKCG,PRKCH,SPP1
Tryptophan Degradation to 2-amino-3-carboxymuconate Semialdehyde	2.6	0.5	#NUM!	HAAO,IDO1,KYNU
Leukocyte Extravasation Signaling	2.57	0.104	1.807	ACTA1,ACTC1,CD44,CLDN10,CLDN14,CLDN3,CLDN4,CLDN5,CXCL12,ITGA2,ITGA3,MMP1,MMP13,MMP3,MMP9,MSN,PRKCG,PRKCH,RAC2,VCAM1
Death Receptor Signaling	2.53	0.13	-0.577	ACTA1,ACTC1,BIRC3,CRADD,HSPB3,PARP10,PARP14,PARP9,TIPARP,TNFRSF21,TNFSF10,TNFSF15
Synaptogenesis Signaling Pathway	2.48	0.0906	2.353	APOE,CACNA1B,CAMK2B,CDH15,CDH8,COMP,EPHA7,EPHB6,FGR,GRIA1,GRIN3B,HCK,LCK,LRRTM2,RAB3A,RASD2,RASGRP2,RELN,SHC2,SNAP25,SNCA,SNCB,STX1A,SYT14,SYT5,SYT7,THBS1,UNC13A
Hematopoiesis from Pluripotent Stem Cells	2.45	0.163	#NUM!	CD8A,CSF2,CSF3,CXCL8,IL11,IL1A,IL6,LIF
Th1 Pathway	2.44	0.118	-0.302	CD274,CD40,CD8A,DLL1,HLA-DMA,HLA-DOA,HLA-DOB,IL27RA,IL6,JAK3,LGALS9,MAP2K6,NFATC2,STAT1
Hepatic Cholestasis	2.42	0.103	#NUM!	CSF2,CXCL8,CYP27A1,IL11,IL1A,IL1B,IL1RAPL1,IL1RL1,IL6,LIF,NGFR,PRKCG,PRKCH,TIRAP,TNFRSF11B,TNFSF10,TNFSF13B,TNFSF15,TNFSF8
Xenobiotic Metabolism CAR Signaling Pathway	2.42	0.103	0.229	ALDH16A1,ALDH1A2,ALDH3B1,ALDH5A1,CHST1,CHST2,CYP1A1,GRIP1,GSTZ1,HS3ST2,HS3ST3A1,HS6ST2,MAP2K6,PPM1J,PRKCG,PRKCH,SULT1B1,SULT4A1,UGT2B4
GABA Receptor Signaling	2.42	0.126	#NUM!	ALDH5A1,CACNA1B,CACNA1S,CACNA2D3,CACNG7,GABRB1,GABRQ,GAD1,KCNH2,KCNN1,KCNN4,SLC6A12
Superpathway of Melatonin Degradation	2.38	0.148	1.667	CYP1A1,CYP2E1,CYP2S1,IL4I1,LARGE2,MAOA,SMOX,SULT1B1,UGT2B4
Amyotrophic Lateral Sclerosis Signaling	2.34	0.124	1	BIRC3,CACNA1S,CASP1,GDNF,GRIA1,GRID1,GRIK5,GRIN3B,NEFL,NEFM,TP53,VEGFA
Phenylalanine Degradation IV (Mammalian, via Side Chain)	2.32	0.286	0	IL4I1,MAOA,SLC27A3,SMOX
nNOS Signaling in Skeletal Muscle Cells	2.31	0.171	#NUM!	CACNA1B,CACNA1S,CACNA2D3,CACNG7,CHRNA1,RYR1,SNTB1
Airway Inflammation in Asthma	2.25	0.188	#NUM!	CCL2,CCL20,CSF2,CXCL8,MMP9,TSLP
Tryptophan Degradation X (Mammalian, via Tryptamine)	2.23	0.217	0.447	ALDH1A2,ALDH3B1,IL4I1,MAOA,SMOX
IL-6 Signaling	2.22	0.111	2.496	CEBPB,CXCL8,HSPB3,IL1A,IL1B,IL1RAPL1,IL1RL1,IL6,MAP2K6,NGFR,RASD2,TNFAIP6,TNFRSF11B,VEGFA
Role of Hypercytokinemia/hyperchemokinemia in the Pathogenesis of Influenza	2.19	0.163	0.816	CCL2,CCL5,CXCL10,CXCL8,IL1A,IL1B,IL6
Crosstalk between Dendritic Cells and Natural Killer Cells	2.19	0.124	0	ACTA1,ACTC1,CAMK2B,CD40,CSF2,CSF2RB,HLA-F,IL6,TLR3,TNFSF10,TREM2
Inhibition of Angiogenesis by TSP1	2.18	0.182	0.447	GUCY1A2,MMP9,TGFBR2,THBS1,TP53,VEGFA
Aryl Hydrocarbon Receptor Signaling	2.14	0.106	1.414	ALDH16A1,ALDH1A2,ALDH3B1,ALDH5A1,CCNA1,CCND1,CYP1A1,GSTZ1,HSPB3,IL1A,IL1B,IL6,TGM2,TP53,TP73
IL-15 Production	2.07	0.11	-0.277	CSF1R,FES,FGR,HCK,IL6,JAK3,LCK,LMTK3,MAP2K6,MUSK,NTRK1,STAT1,TIE1
T Cell Exhaustion Signaling Pathway	2.06	0.0988	0.577	CD274,HLA-DMA,HLA-DOA,HLA-DOB,HLA-F,IL6,JAK3,LGALS9,NFATC2,PPM1J,PRDM1,RASD2,STAT1,STAT2,TGFBR2,TNFRSF14,VEGFA
Dermatan Sulfate Biosynthesis	2.04	0.14	1.414	CHST1,CHST14,CHST2,HS3ST2,HS3ST3A1,HS6ST2,SULT1B1,SULT4A1
Graft-versus-Host Disease Signaling	2.03	0.152	#NUM!	HLA-DMA,HLA-DOA,HLA-DOB,HLA-F,IL1A,IL1B,IL6
Chondroitin Sulfate Biosynthesis (Late Stages)	2.03	0.152	1.89	CHST1,CHST2,HS3ST2,HS3ST3A1,HS6ST2,SULT1B1,SULT4A1
FAT10 Cancer Signaling Pathway	2.03	0.152	1.89	ACKR3,HOXB9,IL6,NGFR,TGFBR2,TNFRSF11B,TP53
Pathogenesis of Multiple Sclerosis	2.03	0.333	#NUM!	CCL5,CXCL10,CXCL11
ILK Signaling	2	0.0952	-1.291	ACTA1,ACTC1,BMP2,CCND1,ITGB6,MAP2K6,MMP9,MUC1,MYH3,MYL1,MYL4,PPM1J,PTGS2,RAC2,RHOF,RHOJ,RND3,VEGFA
Th2 Pathway	1.99	0.104	-1.414	CCR4,CD40,DLL1,HLA-DMA,HLA-DOA,HLA-DOB,IL1RL1,IL24,JAK3,NFATC2,S1PR1,STAT5A,TGFBR2,TSLP
T Helper Cell Differentiation	1.95	0.127	#NUM!	CD40,HLA-DMA,HLA-DOA,HLA-DOB,IL6,NGFR,STAT1,TGFBR2,TNFRSF11B
NF-κB Signaling	1.92	0.0955	1	BMP2,CARD11,CD40,IL1A,IL1B,LCK,MAP2K6,NGFR,NTRK1,RASD2,TGFA,TGFBR2,TIRAP,TLR3,TNFAIP3,TNFRSF11B,TNFSF13B
Maturity Onset Diabetes of Young (MODY) Signaling	1.91	0.133	#NUM!	ABCC9,APOE,APOL1,APOL3,APOL6,APOM,CACNA1S,GCK
Basal Cell Carcinoma Signaling	1.91	0.125	0.447	BMP2,BMP8B,FZD8,GLI1,TP53,WNT10A,WNT16,WNT5A,WNT9A
Retinoic acid Mediated Apoptosis Signaling	1.91	0.133	-0.378	CRABP1,IFNE,PARP10,PARP14,PARP9,TIPARP,TNFRSF10D,TNFSF10
Glioma Invasiveness Signaling	1.91	0.125	1.89	CD44,MMP9,PLAU,PLAUR,RAC2,RASD2,RHOF,RHOJ,RND3
Fatty Acid α-oxidation	1.9	0.222	1	ALDH1A2,ALDH3B1,ALOXE3,PTGS2
Prostanoid Biosynthesis	1.89	0.3	#NUM!	CYP2S1,PTGS1,PTGS2
Inhibition of Matrix Metalloproteases	1.88	0.158	-0.816	ADAM12,MMP1,MMP13,MMP3,MMP9,TFPI2
Antigen Presentation Pathway	1.88	0.158	#NUM!	CD74,HLA-DMA,HLA-DOA,HLA-DOB,HLA-F,PSMB9
Serotonin Degradation	1.87	0.131	0.707	ALDH1A2,ALDH3B1,IL4I1,LARGE2,MAOA,SMOX,SULT1B1,UGT2B4
Dendritic Cell Maturation	1.86	0.0939	0.5	CD40,COL3A1,COL5A3,CSF2,HLA-DMA,HLA-DOA,HLA-DOB,HLA-F,IL1A,IL1B,IL6,NGFR,STAT1,STAT2,TLR3,TNFRSF11B,TREM2
Ovarian Cancer Signaling	1.86	0.101	#NUM!	CCND1,CD44,EDN1,FZD8,MMP9,PTGS1,PTGS2,RASD2,TP53,VEGFA,WNT10A,WNT16,WNT5A,WNT9A
PKCθ Signaling in T Lymphocytes	1.85	0.098	0.632	CACNA1B,CACNA1S,CACNA2D3,CACNG7,CAMK2B,CARD11,HLA-DMA,HLA-DOA,HLA-DOB,LCK,MAP3K6,MAP3K9,NFATC2,RAC2,RASD2
Tight Junction Signaling	1.83	0.0952	#NUM!	ACTA1,ACTC1,CGN,CLDN10,CLDN14,CLDN3,CLDN4,CLDN5,MYH3,MYL1,MYL4,NGFR,PPM1J,SNAP25,TGFBR2,TNFRSF11B
Regulation of Actin-based Motility by Rho	1.82	0.11	-0.302	ACTA1,ACTC1,ITGA2,ITGA3,MYL1,MYL4,MYLPF,RAC2,RHOF,RHOJ,RND3
Spermine and Spermidine Degradation I	1.82	0.5	#NUM!	SAT1,SMOX
Phenylethylamine Degradation I	1.82	0.5	#NUM!	AOC2,AOC3
cAMP-mediated signaling	1.79	0.0877	-0.471	ADORA1,ADRA2A,ADRB2,AKAP5,AKAP7,CAMK1G,CAMK2B,CCR4,CHRM4,DUSP4,DUSP9,GPER1,HTR7,MC1R,PDE2A,PTGER3,RGS10,RGS4,S1PR1,SMPDL3B
PI3K/AKT Signaling	1.77	0.0919	0.707	CCND1,CSF2RB,GDF15,IL17RD,IL1RL1,IL20RA,IL22RA1,IL27RA,IL31RA,INPP5D,ITGA2,ITGA3,JAK3,PPM1J,PTGS2,RASD2,TP53
NAD biosynthesis II (from tryptophan)	1.77	0.273	#NUM!	HAAO,IDO1,KYNU
Cellular Effects of Sildenafil (Viagra)	1.74	0.1	#NUM!	ACTA1,ACTC1,CACNA1S,CACNG7,GUCY1A2,KCNH2,KCNN1,KCNN4,MYH3,MYL1,MYL4,MYLPF,PDE2A
eNOS Signaling	1.74	0.0949	0.302	AQP1,AQP3,AQP5,CCNA1,CHRM4,CHRNA1,CHRNA9,CHRNB4,CHRND,CHRNG,GUCY1A2,HSPA6,PRKCG,PRKCH,VEGFA
Mechanisms of Viral Exit from Host Cells	1.73	0.146	#NUM!	ACTA1,ACTC1,CHMP4C,LMNB1,PRKCG,PRKCH
Netrin Signaling	1.71	0.123	1.414	ABLIM3,CACNA1B,CACNA1S,CACNA2D3,CACNG7,NFATC2,RAC2,RYR1
Eicosanoid Signaling	1.71	0.123	0	ALOX5AP,PLA2G2D,PLA2G3,PLAAT4,PTGER1,PTGER3,PTGS1,PTGS2
Production of Nitric Oxide and Reactive Oxygen Species in Macrophages	1.71	0.0904	0	APOE,APOL1,APOM,JAK3,MAP3K6,MAP3K9,NGFR,PPM1J,PPP1R14A,PRKCG,PRKCH,RAC2,RHOF,RHOJ,RND3,STAT1,TNFRSF11B
PD-1, PD-L1 cancer immunotherapy pathway	1.71	0.106	2.111	CD274,HLA-DMA,HLA-DOA,HLA-DOB,HLA-F,JAK3,LCK,NGFR,SKP2,STAT5A,TNFRSF11B
Role of PKR in Interferon Induction and Antiviral Response	1.69	0.102	-2.309	CASP1,DDX58,HSPA6,IFIH1,IL1B,IL24,MAP2K6,STAT1,STAT2,TIRAP,TLR3,TP53
Role of NANOG in Mammalian Embryonic Stem Cell Pluripotency	1.69	0.102	#NUM!	BMP2,BMP8B,FZD8,JAK3,LIF,RASD2,SMAD1,TP53,WNT10A,WNT16,WNT5A,WNT9A
Role of Cytokines in Mediating Communication between Immune Cells	1.67	0.13	#NUM!	CSF2,CSF3,CXCL8,IL1A,IL1B,IL24,IL6
Role of MAPK Signaling in the Pathogenesis of Influenza	1.67	0.114	#NUM!	CCL2,CCL5,CXCL10,MAP2K6,PLA2G2D,PLA2G3,PLAAT4,PTGS2,RASD2
Chondroitin Sulfate Biosynthesis	1.67	0.13	1.89	CHST1,CHST2,HS3ST2,HS3ST3A1,HS6ST2,SULT1B1,SULT4A1
BEX2 Signaling Pathway	1.67	0.114	2.333	BEX1,BEX2,CCND1,ITGB6,NGFR,PLXNC1,PPM1J,SPP1,VEGFA
Factors Promoting Cardiogenesis in Vertebrates	1.64	0.0946	1.069	BMP2,BMP8B,CAMK2B,CCND1,DKK1,FZD8,PRKCG,PRKCH,SMAD1,TGFBR2,WNT10A,WNT16,WNT5A,WNT9A
Heparan Sulfate Biosynthesis (Late Stages)	1.64	0.119	2.121	AADAC,CHST1,CHST2,HS3ST2,HS3ST3A1,HS6ST2,SULT1B1,SULT4A1
Human Embryonic Stem Cell Pluripotency	1.64	0.097	#NUM!	BMP2,BMP8B,FGF2,FZD8,INHBA,NTRK1,S1PR1,SMAD1,TGFBR2,WNT10A,WNT16,WNT5A,WNT9A
Reelin Signaling in Neurons	1.62	0.0992	0.905	APOE,CAMK2B,CDK5R1,FGR,GRIN3B,HCK,ITGA3,LCK,MAP2K6,MAP3K9,MAPK8IP2,RELN
Glutamate Degradation III (via 4-aminobutyrate)	1.61	0.4	#NUM!	ALDH5A1,GAD1
Acute Phase Response Signaling	1.58	0.0889	2.121	C1R,C1S,C4A/C4B,CEBPB,CRABP1,IL1A,IL1B,IL6,MAP2K6,NGFR,RASD2,RBP5,SERPIND1,SERPINE1,SERPINF1,TNFRSF11B
Type I Diabetes Mellitus Signaling	1.57	0.101	0.447	GAD1,HLA-DMA,HLA-DOA,HLA-DOB,HLA-F,IL1B,MAP2K6,NGFR,PTPRN,STAT1,TNFRSF11B
Noradrenaline and Adrenaline Degradation	1.57	0.152	0.447	ALDH1A2,ALDH3B1,IL4I1,MAOA,SMOX
Glutamate Receptor Signaling	1.55	0.123	2	GRIA1,GRID1,GRIK5,GRIN3B,GRIP1,SLC17A7,SLC1A7
Xenobiotic Metabolism AHR Signaling Pathway	1.54	0.108	0.333	ALDH16A1,ALDH1A2,ALDH3B1,ALDH5A1,CYP1A1,GSTZ1,IL1A,IL1B,IL6
GM-CSF Signaling	1.54	0.114	1.134	BCL2A1,CAMK2B,CCND1,CSF2,CSF2RB,HCK,RASD2,STAT1
Tryptophan Degradation III (Eukaryotic)	1.53	0.174	#NUM!	CYP2S1,HAAO,IDO1,KYNU
Germ Cell-Sertoli Cell Junction Signaling	1.51	0.0888	#NUM!	ACTA1,ACTC1,ITGA2,ITGA3,JUP,MAP2K6,MAP3K6,MAP3K9,RAC2,RASD2,RHOF,RHOJ,RND3,TGFBR2,TUBB4A
Opioid Signaling Pathway	1.49	0.0816	-0.229	CACNA1B,CACNA1S,CACNA2D3,CACNG7,CAMK1G,CAMK2B,FGR,GRIN3B,HCK,KCNJ6,LCK,MAP2K6,PRKCG,PRKCH,RAC2,RASD2,RGS10,RGS4,RGS5,RYR1
Necroptosis Signaling Pathway	1.49	0.0903	-1.604	BIRC3,CAMK2B,CASP1,DAPK1,NGFR,PLA2G2D,PLA2G3,STAT1,STAT2,TLR3,TNFRSF11B,TNFSF10,TP53,ZBP1
Acyl-CoA Hydrolysis	1.48	0.214	#NUM!	ACOT1,ACOT2,ACOT4
Type II Diabetes Mellitus Signaling	1.46	0.0915	1.134	ACSBG1,CACNA1B,CACNA1S,CACNA2D3,CACNG7,CEBPB,GCK,NGFR,PRKCG,PRKCH,SLC27A3,SLC2A4,TNFRSF11B
RhoGDI Signaling	1.45	0.0856	0.535	ACTA1,ACTC1,CD44,CDH15,CDH8,GRIP1,ITGA2,ITGA3,MSN,MYL1,MYL4,MYLPF,RAC2,RHOF,RHOJ,RND3
Caveolar-mediated Endocytosis Signaling	1.44	0.11	#NUM!	ACTA1,ACTC1,HLA-F,ITGA2,ITGA2B,ITGA3,ITGAX,ITGB6
Synaptic Long Term Depression	1.43	0.0851	0.535	CACNA1B,CACNA1S,CACNA2D3,CACNG7,GAD1,GRIA1,GRID1,GUCY1A2,PLA2G2D,PLA2G3,PLAAT4,PPM1J,PRKCG,PRKCH,RASD2,RYR1
Wnt/β-catenin Signaling	1.43	0.0867	-0.258	CCND1,CD44,DKK1,FRZB,FZD8,PPM1J,SFRP5,SOX8,SOX9,TGFBR2,TP53,WNT10A,WNT16,WNT5A,WNT9A
Sperm Motility	1.42	0.0822	0.378	CSF1R,FES,FGR,GUCY1A2,HCK,JAK3,LCK,LMTK3,MAP2K6,MUSK,NTRK1,PDE2A,PLA2G2D,PLA2G3,PLAAT4,PRKCG,PRKCH,TIE1
Heparan Sulfate Biosynthesis	1.41	0.108	2.121	AADAC,CHST1,CHST2,HS3ST2,HS3ST3A1,HS6ST2,SULT1B1,SULT4A1
Virus Entry via Endocytic Pathways	1.4	0.098	#NUM!	ACTA1,ACTC1,FOLR1,HLA-F,ITGA2,ITGB6,PRKCG,PRKCH,RAC2,RASD2
Histamine Degradation	1.4	0.2	#NUM!	ALDH1A2,ALDH3B1,HNMT
Complement System	1.38	0.135	-1	C1R,C1S,C4A/C4B,CFD,ITGAX
Regulation of the Epithelial-Mesenchymal Transition Pathway	1.36	0.0833	#NUM!	CLDN3,EGR1,FGF2,FGF5,FZD8,HGF,HMGA2,JAK3,MAP2K6,MMP9,RASD2,TGFBR2,WNT10A,WNT16,WNT5A,WNT9A
Cholecystokinin/Gastrin-mediated Signaling	1.35	0.0932	1.667	IL1A,IL1B,MAP2K6,PRKCG,PRKCH,PTGS2,RAC2,RASD2,RHOF,RHOJ,RND3
p38 MAPK Signaling	1.35	0.0932	0.632	HSPB3,IL1A,IL1B,IL1RAPL1,IL1RL1,MAP2K6,PLA2G2D,PLA2G3,STAT1,TGFBR2,TP53
Primary Immunodeficiency Signaling	1.35	0.12	#NUM!	AIRE,CD40,CD8A,JAK3,LCK,TNFRSF13C
Calcium-induced T Lymphocyte Apoptosis	1.35	0.111	1.134	HLA-DMA,HLA-DOA,HLA-DOB,LCK,NFATC2,PRKCG,PRKCH
Adipogenesis pathway	1.34	0.0902	#NUM!	BMP2,CEBPB,CEBPD,FABP4,FGF2,FZD8,SLC2A4,SMAD1,SOX9,TP53,TXNIP,WNT5A
Neuregulin Signaling	1.33	0.0952	1.134	AREG,CDK5R1,EREG,ITGA2,ITGA3,PRKCG,PRKCH,RASD2,STAT5A,TGFA
Sertoli Cell-Sertoli Cell Junction Signaling	1.32	0.0825	#NUM!	ACTA1,ACTC1,CGN,CLDN10,CLDN14,CLDN3,CLDN4,CLDN5,GUCY1A2,ITGA2,ITGA3,JUP,MAP3K6,MAP3K9,RASD2,TUBB4A
IL-17A Signaling in Airway Cells	1.32	0.109	1.342	CCL20,CXCL1,CXCL3,CXCL5,CXCL6,IL6,JAK3
HGF Signaling	1.31	0.0917	1.667	CCND1,HGF,IL6,ITGA2,ITGA3,MAP3K6,MAP3K9,PRKCG,PRKCH,PTGS2,RASD2
Insulin Secretion Signaling Pathway	1.29	0.0782	-0.943	ABCC9,CACNA1S,CAMK2B,FGR,GCK,GIPR,HCK,JAK3,LCK,PCSK1,PRKCG,PRKCH,RYR1,SLC2A14,SLC2A4,SNAP25,STAT1,STAT2,STAT5A
Methylthiopropionate Biosynthesis	1.28	1	#NUM!	ADI1
Lanosterol Biosynthesis	1.28	1	#NUM!	LSS
Role of NFAT in Cardiac Hypertrophy	1.27	0.0798	2.324	AKAP5,CACNA1B,CACNA1S,CACNA2D3,CACNG7,CAMK1G,CAMK2B,HAND1,IL11,IL6,LIF,MAP2K6,PRKCG,PRKCH,RASD2,RCAN2,TGFBR2
Semaphorin Neuronal Repulsive Signaling Pathway	1.26	0.0876	-1.155	ACAN,CD44,FES,GUCY1A2,ITGA2,ITGA3,MAP2K6,MYL1,MYL4,MYLPF,SEMA3E,TP53
γ-linolenate Biosynthesis II (Animals)	1.25	0.176	#NUM!	ACSBG1,FADS2,SLC27A3
Mitochondrial L-carnitine Shuttle Pathway	1.25	0.176	#NUM!	ACSBG1,CPT1A,SLC27A3
Fcγ Receptor-mediated Phagocytosis in Macrophages and Monocytes	1.25	0.0957	0.333	ACTA1,ACTC1,CSF2,FGR,HCK,INPP5D,PRKCG,PRKCH,RAC2
Pancreatic Adenocarcinoma Signaling	1.23	0.0917	1	CCND1,CYP2E1,JAK3,MMP9,PTGS2,STAT1,TGFA,TGFBR2,TP53,VEGFA
Protein Kinase A Signaling	1.23	0.0712	0.447	AKAP5,AKAP7,CAMK2B,DUSP4,DUSP9,H1-2,MYL1,MYL4,MYLPF,NFATC2,NGFR,PDE2A,PPP1R14A,PPP1R1B,PRKCG,PRKCH,PTGS2,PTPN22,PTPRH,PTPRN,PTPRQ,PTPRR,RYR1,SMPDL3B,TGFBR2,TNNI1,TNNI2,TNNI3
Glioma Signaling	1.21	0.0909	0.816	CAMK1G,CAMK2B,CCND1,CDKN2C,IGF2,PRKCG,PRKCH,RASD2,TGFA,TP53
Salvage Pathways of Pyrimidine Deoxyribonucleotides	1.21	0.25	#NUM!	APOBEC3B,TK2
TGF-β Signaling	1.2	0.0938	0.378	BMP2,INHBA,IRF7,MAP2K6,RASD2,SERPINE1,SMAD1,SMURF2,TGFBR2
FXR/RXR Activation	1.19	0.0873	#NUM!	APOE,APOL1,APOM,C4A/C4B,CYP27A1,FASN,FOXA3,IL1A,IL1B,SERPINF1,UGT2B4
MIF Regulation of Innate Immunity	1.18	0.119	0.447	CD74,PLA2G2D,PLA2G3,PTGS2,TP53
IL-4 Signaling	1.17	0.0964	#NUM!	HLA-DMA,HLA-DOA,HLA-DOB,HMGA1,INPP5D,JAK3,NFATC2,RASD2
Agrin Interactions at Neuromuscular Junction	1.17	0.101	-1	ACTA1,ACTC1,CHRNA1,MUSK,RAC2,RAPSN,RASD2
Melatonin Degradation I	1.15	0.107	1.633	CYP1A1,CYP2E1,CYP2S1,LARGE2,SULT1B1,UGT2B4
GADD45 Signaling	1.13	0.158	#NUM!	CCND1,GADD45G,TP53
Acetone Degradation I (to Methylglyoxal)	1.12	0.129	1	CYP1A1,CYP2E1,CYP2S1,DHRS11
Semaphorin Signaling in Neurons	1.09	0.103	#NUM!	FES,RAC2,RHOF,RHOJ,RND3,SEMA7A
Neuropathic Pain Signaling In Dorsal Horn Neurons	1.09	0.0891	1.667	CAMK1G,CAMK2B,GRIA1,GRIN3B,KCNH2,KCNN1,KCNN4,PRKCG,PRKCH
Glioblastoma Multiforme Signaling	1.06	0.0793	0.905	CCND1,FZD8,IGF2,RAC2,RASD2,RHOF,RHOJ,RND3,TP53,WNT10A,WNT16,WNT5A,WNT9A
PCP pathway	1.04	0.1	0	CTHRC1,FZD8,WNT10A,WNT16,WNT5A,WNT9A
GP6 Signaling Pathway	1.03	0.084	1.265	COL13A1,COL3A1,COL5A3,COL9A3,ITGA2B,LAMB3,LAMC2,PRKCG,PRKCH,RASGRP2
Acute Myeloid Leukemia Signaling	1.03	0.0899	-0.816	CCNA1,CCND1,CSF1R,CSF2RB,JUP,MAP2K6,RASD2,STAT5A
Glycine Betaine Degradation	1.03	0.2	#NUM!	DMGDH,PIPOX
Ethanol Degradation IV	1.03	0.143	#NUM!	ALDH1A2,ALDH3B1,GPX7
IL-8 Signaling	1.02	0.0758	2.673	CCND1,CXCL1,CXCL8,ITGAX,MMP9,PRKCG,PRKCH,PTGS2,RAC2,RASD2,RHOF,RHOJ,RND3,VCAM1,VEGFA
Autoimmune Thyroid Disease Signaling	1.01	0.106	#NUM!	CD40,HLA-DMA,HLA-DOA,HLA-DOB,HLA-F
PPAR Signaling	1.01	0.0857	-2.121	IL1A,IL1B,IL1RAPL1,IL1RL1,NGFR,PTGS2,RASD2,STAT5A,TNFRSF11B
B Cell Development	1	0.118	#NUM!	CD40,HLA-DMA,HLA-DOA,HLA-DOB
MIF-mediated Glucocorticoid Regulation	1	0.118	0	CD74,PLA2G2D,PLA2G3,PTGS2
Thyroid Hormone Metabolism II (via Conjugation and/or Degradation)	1	0.118	0	DIO2,LARGE2,SULT1B1,UGT2B4
NF-κB Activation by Viruses	0.996	0.0921	0.816	ITGA2,ITGA3,LCK,PRKCG,PRKCH,RASD2,TNFRSF14
Toll-like Receptor Signaling	0.996	0.0921	-0.378	IL1A,IL1B,IL1RL1,MAP2K6,TIRAP,TLR3,TNFAIP3
Palmitate Biosynthesis I (Animals)	0.991	0.5	#NUM!	FASN
Fatty Acid Biosynthesis Initiation II	0.991	0.5	#NUM!	FASN
Glycine Degradation (Creatine Biosynthesis)	0.991	0.5	#NUM!	GATM
Glutamate Dependent Acid Resistance	0.991	0.5	#NUM!	GAD1
Antioxidant Action of Vitamin C	0.975	0.0841	0	CSF2,CSF2RB,PLA2G2D,PLA2G3,PLAAT4,SLC2A14,SLC2A4,STAT5A,TXNRD3
CDK5 Signaling	0.955	0.0833	0	CDK5R1,EGR1,ITGA2,ITGA3,NGFR,PPM1J,PPP1R14A,PPP1R1B,RASD2
iCOS-iCOSL Signaling in T Helper Cells	0.936	0.0826	0.707	CAMK2B,CD40,HLA-DMA,HLA-DOA,HLA-DOB,INPP5D,LCK,NFATC2,PLEKHA4
IL-3 Signaling	0.932	0.0886	0.816	CSF2RB,INPP5D,PRKCG,PRKCH,RASD2,STAT1,STAT5A
Myc Mediated Apoptosis Signaling	0.928	0.1	1.342	ADRB2,CRADD,NGFR,TNFRSF11B,TP53
Cardiac Hypertrophy Signaling	0.917	0.0711	-0.535	ADRA2A,ADRB2,CACNA1S,HAND1,IL6,MAP2K6,MAP3K6,MAP3K9,MYL1,MYL4,MYLPF,RAC2,RASD2,RHOF,RHOJ,RND3,TGFBR2
CD40 Signaling	0.914	0.0923	-1	CD40,JAK3,MAP2K6,PTGS1,PTGS2,TNFAIP3
Actin Nucleation by ARP-WASP Complex	0.91	0.0875	1.342	ITGA2,ITGA3,RAC2,RASD2,RHOF,RHOJ,RND3
JAK/Stat Signaling	0.91	0.0875	-0.816	CEBPB,IL6,JAK3,RASD2,STAT1,STAT2,STAT5A
G-Protein Coupled Receptor Signaling	0.91	0.0696	#NUM!	ADORA1,ADRA2A,ADRB2,CAMK2B,CCR4,CHRM4,DUSP4,DUSP9,GPER1,HTR7,MC1R,PDE2A,PRKCG,PTGER3,RASD2,RGS10,RGS4,S1PR1,SMPDL3B
Notch Signaling	0.903	0.108	#NUM!	DLL1,HES7,LFNG,MAML3
IL-22 Signaling	0.896	0.125	#NUM!	IL22RA1,STAT1,STAT5A
Hematopoiesis from Multipotent Stem Cells	0.896	0.167	#NUM!	CSF2,CSF3
Oleate Biosynthesis II (Animals)	0.896	0.167	#NUM!	FADS2,SCD
Guanosine Nucleotides Degradation III	0.896	0.167	#NUM!	NT5E,NT5M
Salvage Pathways of Pyrimidine Ribonucleotides	0.893	0.0833	-0.707	APOBEC3B,CMPK2,DAPK1,MAP2K6,MAP3K6,MAP3K9,PRKCH,UPP1
Prolactin Signaling	0.889	0.0864	0	CEBPB,NMI,PRKCG,PRKCH,RASD2,STAT1,STAT5A
SPINK1 General Cancer Pathway	0.866	0.0896	-1.342	IL6,JAK3,MT1E,MT2A,PRSS3,RASD2
Corticotropin Releasing Hormone Signaling	0.863	0.0759	0	CACNA1B,CACNA1S,CACNA2D3,CACNG7,GAD1,GLI1,GUCY1A2,PRKCG,PRKCH,PTGS2,VEGFA
White Adipose Tissue Browning Pathway	0.863	0.0775	0.632	CACNA1B,CACNA1S,CACNA2D3,CACNG7,CEBPB,DIO2,FNDC5,GUCY1A2,VEGFA,VGF
Molecular Mechanisms of Cancer	0.86	0.0655	#NUM!	BIRC3,BMP2,BMP8B,CAMK2B,CCND1,CDKN2C,FZD8,GLI1,ITGA2,ITGA3,JAK3,MAP2K6,PRKCG,PRKCH,RAC2,RASD2,RHOF,RHOJ,RND3,SMAD1,TGFBR2,TP53,WNT10A,WNT16,WNT5A,WNT9A
Role of JAK family kinases in IL-6-type Cytokine Signaling	0.857	0.12	#NUM!	IL6,STAT1,STAT5A
Bupropion Degradation	0.857	0.12	#NUM!	CYP1A1,CYP2E1,CYP2S1
Fatty Acid Activation	0.839	0.154	#NUM!	ACSBG1,SLC27A3
Urate Biosynthesis/Inosine 5'-phosphate Degradation	0.839	0.154	#NUM!	NT5E,NT5M
Pregnenolone Biosynthesis	0.839	0.154	#NUM!	CYP27A1,CYP2E1
Phospholipase C Signaling	0.836	0.0684	0.5	ITGA2,ITGA3,LCK,MYL1,MYL4,MYLPF,NFATC2,PLA2G2D,PLA2G3,PPP1R14A,PRKCG,PRKCH,RAC2,RASD2,RHOF,RHOJ,RND3,TGM2
HER-2 Signaling in Breast Cancer	0.83	0.0833	#NUM!	AREG,CCND1,ITGB6,PRKCG,PRKCH,RASD2,TP53
Thyronamine and Iodothyronamine Metabolism	0.83	0.333	#NUM!	DIO2
Thyroid Hormone Metabolism I (via Deiodination)	0.83	0.333	#NUM!	DIO2
4-aminobutyrate Degradation I	0.83	0.333	#NUM!	ALDH5A1
BMP signaling pathway	0.83	0.0833	-0.447	BMP2,BMP8B,CHRD,GREM1,RASD2,SMAD1,SOSTDC1
Nicotine Degradation III	0.827	0.0926	1.342	CYP1A1,CYP2E1,CYP2S1,LARGE2,UGT2B4
Role of JAK1 and JAK3 in γc Cytokine Signaling	0.824	0.087	#NUM!	FES,JAK3,RASD2,STAT1,STAT5A,TSLP
Estrogen-mediated S-phase Entry	0.818	0.115	#NUM!	CCNA1,CCND1,SKP2
Phagosome Formation	0.818	0.0758	#NUM!	ITGA2,ITGA3,ITGAX,PRKCG,PRKCH,RAC2,RHOF,RHOJ,RND3,TLR3
Apelin Liver Signaling Pathway	0.818	0.115	#NUM!	COL3A1,COL5A3,EDN1
CXCR4 Signaling	0.812	0.0727	-0.632	CXCL12,EGR1,MYL1,MYL4,MYLPF,PRKCG,PRKCH,RAC2,RASD2,RHOF,RHOJ,RND3
IL-10 Signaling	0.804	0.0857	#NUM!	IL1A,IL1B,IL1RAPL1,IL1RL1,IL6,MAP2K6
Fc Epsilon RI Signaling	0.804	0.0769	1.134	CSF2,INPP5D,MAP2K6,PLA2G2D,PLA2G3,PRKCG,PRKCH,RAC2,RASD2
SAPK/JNK Signaling	0.788	0.0784	0.816	DUSP4,LCK,MAP3K9,MAPK8IP2,RAC2,RASD2,SH2D2A,TP53
Sumoylation Pathway	0.788	0.0784	-1.633	DNMT3A,ISG20,RAC2,RHOF,RHOJ,RND3,SNCA,TP53
Signaling by Rho Family GTPases	0.785	0.0677	-0.5	ACTA1,ACTC1,CDC42EP3,CDH15,CDH8,DES,ITGA2,ITGA3,MAP3K9,MSN,MYL1,MYL4,MYLPF,RAC2,RHOF,RHOJ,RND3
Estrogen Biosynthesis	0.785	0.0976	1	CYP1A1,CYP2E1,CYP2S1,DHRS11
Growth Hormone Signaling	0.783	0.0845	0	IGF2,PRKCG,PRKCH,SLC2A4,STAT1,STAT5A
Epithelial Adherens Junction Signaling	0.767	0.0724	#NUM!	ACTA1,ACTC1,DLL1,HGF,JUP,MYH3,MYL1,MYL4,RASD2,TGFBR2,TUBB4A
Triacylglycerol Biosynthesis	0.759	0.0952	1	DGAT2,GPAT3,LIPT2,PLPP2
3-phosphoinositide Degradation	0.742	0.0714	1.265	ATP1A2,DUSP27,INPP5D,MTMR7,PPFIA4,PPP1R14A,PPP1R16B,PPP1R1B,PTPN22,PTPRH,PTPRN
Adenosine Nucleotides Degradation II	0.738	0.133	#NUM!	NT5E,NT5M
Serotonin Receptor Signaling	0.733	0.093	#NUM!	HTR7,IL4I1,MAOA,SMOX
G Beta Gamma Signaling	0.728	0.0738	0.707	CACNA1B,CACNA1S,CACNA2D3,CACNG7,CAV3,KCNJ6,PRKCG,PRKCH,RASD2
GNRH Signaling	0.726	0.0698	-0.378	CACNA1B,CACNA1S,CACNA2D3,CACNG7,CAMK2B,EGR1,MAP2K6,MAP3K6,MAP3K9,PRKCG,PRKCH,RASD2
Retinoate Biosynthesis II	0.714	0.25	#NUM!	RBP5
Role of RIG1-like Receptors in Antiviral Innate Immunity	0.71	0.0909	-1	DDX58,DHX58,IFIH1,IRF7
Paxillin Signaling	0.71	0.0748	0	ACTA1,ACTC1,ITGA2,ITGA2B,ITGA3,ITGAX,ITGB6,RASD2
D-myo-inositol (1,4,5,6)-Tetrakisphosphate Biosynthesis	0.71	0.0714	1.667	ATP1A2,DUSP27,MTMR7,PPFIA4,PPP1R14A,PPP1R16B,PPP1R1B,PTPN22,PTPRH,PTPRN
D-myo-inositol (3,4,5,6)-tetrakisphosphate Biosynthesis	0.71	0.0714	1.667	ATP1A2,DUSP27,MTMR7,PPFIA4,PPP1R14A,PPP1R16B,PPP1R1B,PTPN22,PTPRH,PTPRN
FcγRIIB Signaling in B Lymphocytes	0.708	0.08	#NUM!	CACNA1B,CACNA1S,CACNA2D3,CACNG7,INPP5D,RASD2
IL-15 Signaling	0.708	0.08	0	CSF2,CXCL8,JAK3,LCK,RASD2,STAT5A
Actin Cytoskeleton Signaling	0.703	0.0667	-0.905	ACTA1,ACTC1,FGF2,FGF5,IQGAP2,ITGA2,ITGA3,MSN,MYH3,MYL1,MYL4,MYLPF,NCKAP1L,RAC2,RASD2
Extrinsic Prothrombin Activation Pathway	0.695	0.125	#NUM!	F13A1,F3
Macropinocytosis Signaling	0.69	0.0789	1	CSF1R,HGF,ITGB6,PRKCG,PRKCH,RASD2
Gαi Signaling	0.688	0.072	-0.707	ADORA1,ADRA2A,CCR4,CHRM4,PTGER3,RASD2,RGS10,RGS4,S1PR1
HOTAIR Regulatory Pathway	0.682	0.0692	1.508	CD44,MMP1,MMP13,MMP3,MMP9,PCDH10,SPP1,WNT10A,WNT16,WNT5A,WNT9A
ErbB Signaling	0.676	0.0753	1.633	AREG,EREG,MAP2K6,PRKCG,PRKCH,RASD2,TGFA
Dopamine Receptor Signaling	0.672	0.0779	#NUM!	IL4I1,MAOA,PPM1J,PPP1R14A,PPP1R1B,SMOX
PFKFB4 Signaling Pathway	0.664	0.087	1	FGF2,GCK,MAP2K6,TP53
CCR5 Signaling in Macrophages	0.66	0.0745	#NUM!	CACNA1B,CACNA1S,CACNA2D3,CACNG7,CCL5,PRKCG,PRKCH
Role of Wnt/GSK-3β Signaling in the Pathogenesis of Influenza	0.656	0.0769	0.447	FZD8,IFNE,WNT10A,WNT16,WNT5A,WNT9A
Nicotine Degradation II	0.656	0.0806	1.342	CYP1A1,CYP2E1,CYP2S1,LARGE2,UGT2B4
Oxidative Ethanol Degradation III	0.656	0.118	#NUM!	ALDH1A2,ALDH3B1
AMPK Signaling	0.642	0.0654	0.707	ADRA2A,ADRB2,CCND1,CHRM4,CHRNA1,CHRNA9,CHRNB4,CHRND,CHRNG,CPT1A,FASN,PPM1J,RAB3A,SLC2A4
Thyroid Cancer Signaling	0.638	0.0759	1.633	CCND1,CXCL8,GDNF,NTRK1,RASD2,TP53
Chemokine Signaling	0.638	0.0759	-1.342	CAMK1G,CAMK2B,CCL2,CCL5,CXCL12,RASD2
Thrombopoietin Signaling	0.636	0.0794	0	PRKCG,PRKCH,RASD2,STAT1,STAT5A
Dopamine-DARPP32 Feedback in cAMP Signaling	0.636	0.0675	0	CACNA1S,GRIN3B,GUCY1A2,KCNJ15,KCNJ2,KCNJ6,PPM1J,PPP1R14A,PPP1R1B,PRKCG,PRKCH
Lysine Degradation V	0.629	0.2	#NUM!	PIPOX
dTMP De Novo Biosynthesis	0.629	0.2	#NUM!	TYMS
Tyrosine Degradation I	0.629	0.2	#NUM!	GSTZ1
Cyclins and Cell Cycle Regulation	0.623	0.075	1.342	CCNA1,CCND1,CDKN2C,PPM1J,SKP2,TP53
Purine Nucleotides Degradation II (Aerobic)	0.618	0.111	#NUM!	NT5E,NT5M
IL-9 Signaling	0.609	0.0909	#NUM!	JAK3,STAT1,STAT5A
p53 Signaling	0.602	0.0714	0.447	CCND1,GADD45G,PERP,SERPINE2,THBS1,TP53,TP73
UVA-Induced MAPK Signaling	0.602	0.0714	#NUM!	PARP10,PARP14,PARP9,RASD2,STAT1,TIPARP,TP53
ErbB2-ErbB3 Signaling	0.6	0.0769	0	CCND1,ETV4,JAK3,RASD2,STAT5A
Pyridoxal 5'-phosphate Salvage Pathway	0.6	0.0769	-0.447	DAPK1,MAP2K6,MAP3K6,MAP3K9,PRKCH
ERK/MAPK Signaling	0.6	0.0647	-0.577	DUSP4,DUSP9,HSPB3,ITGA2,ITGA3,PLA2G2D,PLA2G3,PPM1J,PPP1R14A,PRKCG,RAC2,RASD2,STAT1
Role of JAK2 in Hormone-like Cytokine Signaling	0.585	0.0882	#NUM!	EPOR,STAT1,STAT5A
Retinoate Biosynthesis I	0.585	0.0882	#NUM!	ALDH1A2,BMP2,RBP5
Methylglyoxal Degradation III	0.583	0.105	#NUM!	CYP2E1,DHRS11
Estrogen Receptor Signaling	0.582	0.0612	0.447	CACNA1S,CCND1,FBXO32,GPER1,IGF2,JAK3,MDK,MMP1,MMP13,MMP3,MMP9,MYL1,MYL4,MYLPF,PRKCG,PRKCH,RASD2,SHC2,TP53,VEGFA
Renin-Angiotensin Signaling	0.575	0.0684	0.816	CCL2,CCL5,PRKCG,PRKCH,RASD2,REN,SHC2,STAT1
Senescence Pathway	0.57	0.0618	1.213	CACNA1S,CCND1,CEBPB,CXCL8,DELEC1,GADD45G,IL1A,IL6,MAP2K6,NFATC2,PHF19,PPM1J,RASD2,SERPINE1,SMAD1,TGFBR2,TP53
Endothelin-1 Signaling	0.567	0.0642	1.508	CASP1,EDN1,GUCY1A2,PLA2G2D,PLA2G3,PLAAT4,PRKCG,PRKCH,PTGS1,PTGS2,RASD2,SHC2
Iron homeostasis signaling pathway	0.565	0.0667	#NUM!	ATP6V1G2,BMP2,BMP8B,GDF15,IL6,JAK3,SKP2,SMAD1,STAT5A
VEGF Family Ligand-Receptor Interactions	0.562	0.0714	1.342	PLA2G2D,PLA2G3,PRKCG,PRKCH,RASD2,VEGFA
Regulation Of The Epithelial Mesenchymal Transition In Development Pathway	0.562	0.0714	0.816	FZD8,GLI1,WNT10A,WNT16,WNT5A,WNT9A
Trehalose Degradation II (Trehalase)	0.561	0.167	#NUM!	GCK
Glycerol Degradation I	0.561	0.167	#NUM!	GK
Glycine Cleavage Complex	0.561	0.167	#NUM!	GLDC
UVC-Induced MAPK Signaling	0.561	0.0784	#NUM!	PRKCG,PRKCH,RASD2,TP53
PTEN Signaling	0.554	0.0662	-2.828	CCND1,INPP5D,ITGA2,ITGA3,NGFR,NTRK1,RAC2,RASD2,TGFBR2
Inflammasome pathway	0.553	0.1	#NUM!	CASP1,IL1B
Remodeling of Epithelial Adherens Junctions	0.551	0.0735	#NUM!	ACTA1,ACTC1,DNM3,HGF,TUBB4A
D-myo-inositol-5-phosphate Metabolism	0.538	0.0645	1.667	ATP1A2,DUSP27,MTMR7,PPFIA4,PPP1R14A,PPP1R16B,PPP1R1B,PTPN22,PTPRH,PTPRN
Cell Cycle Regulation by BTG Family Proteins	0.517	0.0811	#NUM!	CCND1,HOXB9,PPM1J
RhoA Signaling	0.517	0.0656	-1.414	ACTA1,ACTC1,CDC42EP3,MSN,MYL1,MYL4,MYLPF,RND3
Inhibition of ARE-Mediated mRNA Degradation Pathway	0.517	0.0656	0.707	DIS3L,NGFR,PPM1J,TNFRSF11B,TNFSF10,TNFSF13B,TNFSF15,TNFSF8
RAR Activation	0.504	0.0619	#NUM!	ALDH1A2,BMP2,CRABP1,CSF2RB,MMP1,NRIP2,PRKCG,PRKCH,RBP5,SMAD1,STAT5A,VEGFA
Thioredoxin Pathway	0.504	0.143	#NUM!	TXNRD3
Inositol Pyrophosphates Biosynthesis	0.504	0.143	#NUM!	IP6K3
Docosahexaenoic Acid (DHA) Signaling	0.498	0.0789	#NUM!	BCL2A1,IL1B,SERPINF1
Natural Killer Cell Signaling	0.496	0.0615	1.155	COL3A1,COL5A3,HLA-F,HSPA6,JAK3,LCK,MAP3K6,MAP3K9,NFATC2,RAC2,RASD2,TNFSF10
Pyrimidine Deoxyribonucleotides De Novo Biosynthesis I	0.495	0.0909	#NUM!	CMPK2,TYMS
Melatonin Signaling	0.492	0.0694	1	CAMK2B,MAP2K6,PRKCG,PRKCH,SLC2A4
Superpathway of Inositol Phosphate Compounds	0.487	0.0612	0.905	ATP1A2,DUSP27,INPP5D,IP6K3,MTMR7,PPFIA4,PPP1R14A,PPP1R16B,PPP1R1B,PTPN22,PTPRH,PTPRN
Cdc42 Signaling	0.48	0.0621	0	HLA-DMA,HLA-DOA,HLA-DOB,HLA-F,IQGAP2,ITGA2,ITGA3,MYL1,MYL4,MYLPF
Allograft Rejection Signaling	0.479	0.0685	#NUM!	CD40,HLA-DMA,HLA-DOA,HLA-DOB,HLA-F
Antiproliferative Role of TOB in T Cell Signaling	0.478	0.0769	#NUM!	CCNA1,SKP2,TGFBR2
Unfolded protein response	0.476	0.0714	#NUM!	CEBPB,CEBPD,HSPA6,INSIG1
Th17 Activation Pathway	0.471	0.0659	1.633	CCL20,CSF2,IL1B,IL6,JAK3,NFATC2
Role of Lipids/Lipid Rafts in the Pathogenesis of Influenza	0.47	0.087	#NUM!	IFNE,RSAD2
Glutathione Redox Reactions I	0.47	0.087	#NUM!	GPX7,GSTZ1
Vitamin-C Transport	0.47	0.087	#NUM!	SLC2A4,TXNRD3
Apelin Cardiac Fibroblast Signaling Pathway	0.47	0.087	#NUM!	IL6,SERPINE1
Angiopoietin Signaling	0.465	0.0676	#NUM!	ANGPTL1,GRB14,RASD2,STAT5A,TIE1
Regulation of Cellular Mechanics by Calpain Protease	0.465	0.0676	0	CCNA1,CCND1,ITGA2,ITGA3,RASD2
Superoxide Radicals Degradation	0.458	0.125	#NUM!	GPX7
MSP-RON Signaling In Macrophages Pathway	0.456	0.0636	-0.378	HLA-DMA,HLA-DOA,HLA-DOB,NFKBIZ,PTGS2,RASD2,STAT1
Endocannabinoid Neuronal Synapse Pathway	0.455	0.0625	1.414	CACNA1B,CACNA1S,CACNA2D3,CACNG7,GRIA1,GRIN3B,KCNJ6,PTGS2
3-phosphoinositide Biosynthesis	0.453	0.061	1.667	ATP1A2,DUSP27,MTMR7,PPFIA4,PPP1R14A,PPP1R16B,PPP1R1B,PTPN22,PTPRH,PTPRN
MSP-RON Signaling Pathway	0.446	0.069	#NUM!	ACTA1,ACTC1,CCL2,CSF2RB
Role of JAK1, JAK2 and TYK2 in Interferon Signaling	0.446	0.0833	#NUM!	STAT1,STAT2
NAD Salvage Pathway II	0.446	0.0833	#NUM!	NT5E,NT5M
Cancer Drug Resistance By Drug Efflux	0.446	0.069	#NUM!	mir-133,PTGS2,RASD2,TP53
B Cell Activating Factor Signaling	0.441	0.0732	#NUM!	NFATC2,TNFRSF13C,TNFSF13B
Intrinsic Prothrombin Activation Pathway	0.441	0.0732	#NUM!	COL3A1,COL5A3,F13A1
GDP-glucose Biosynthesis	0.418	0.111	#NUM!	GCK
IL-7 Signaling Pathway	0.415	0.0641	-1.342	CCND1,HGF,JAK3,STAT1,STAT5A
Thrombin Signaling	0.41	0.0583	1.134	CAMK1G,CAMK2B,MYL1,MYL4,MYLPF,PRKCG,PRKCH,RAC2,RASD2,RHOF,RHOJ,RND3
IL-12 Signaling and Production in Macrophages	0.408	0.0602	#NUM!	APOE,APOL1,APOM,CD40,CEBPB,PRKCG,PRKCH,STAT1
Induction of Apoptosis by HIV1	0.405	0.0656	0	BIRC3,NGFR,TNFRSF11B,TP53
IL-2 Signaling	0.405	0.0656	#NUM!	JAK3,LCK,RASD2,STAT5A
FLT3 Signaling in Hematopoietic Progenitor Cells	0.403	0.0633	-1	INPP5D,RASD2,STAT1,STAT2,STAT5A
Renal Cell Carcinoma Signaling	0.403	0.0633	#NUM!	EGLN3,HGF,RASD2,TGFA,VEGFA
Nitric Oxide Signaling in the Cardiovascular System	0.394	0.0612	0	CACNA1S,GUCY1A2,PDE2A,PRKCG,PRKCH,VEGFA
Gustation Pathway	0.385	0.0584	#NUM!	CACNA1B,CACNA1S,CACNA2D3,CACNG7,P2RX6,P2RY6,PDE2A,SMPDL3B,TAS2R14
Integrin Signaling	0.383	0.0571	0.302	ACTA1,ACTC1,ITGA2,ITGA2B,ITGA3,ITGAX,ITGB6,RAC2,RASD2,RHOF,RHOJ,RND3
Embryonic Stem Cell Differentiation into Cardiac Lineages	0.382	0.1	#NUM!	MESP1
Glucose and Glucose-1-phosphate Degradation	0.382	0.1	#NUM!	GCK
iNOS Signaling	0.378	0.0667	#NUM!	HMGA1,JAK3,STAT1
Coronavirus Replication Pathway	0.378	0.0667	#NUM!	IFITM1,IFITM3,TUBB4A
Clathrin-mediated Endocytosis Signaling	0.372	0.057	#NUM!	ACTA1,ACTC1,APOE,APOL1,APOM,DNM3,FGF2,FGF5,ITGB6,LDLR,VEGFA
PEDF Signaling	0.371	0.061	-1	ARHGAP22,GDNF,RASD2,SERPINF1,TP53
Role of p14/p19ARF in Tumor Suppression	0.364	0.0714	#NUM!	NPM2,TP53
Rac Signaling	0.361	0.0583	1.342	ANK1,CD44,CDK5R1,IQGAP2,ITGA2,ITGA3,RASD2
γ-glutamyl Cycle	0.352	0.0909	#NUM!	ANPEP
nNOS Signaling in Neurons	0.35	0.0638	#NUM!	GRIN3B,PRKCG,PRKCH
Mouse Embryonic Stem Cell Pluripotency	0.346	0.0583	0.447	FZD8,JAK3,LIF,RASD2,SMAD1,TP53
Glutathione-mediated Detoxification	0.346	0.069	#NUM!	ANPEP,GSTZ1
Adrenomedullin signaling pathway	0.345	0.0558	1	CEBPB,GAD1,GUCY1A2,IL1A,IL1B,KCNH2,KCNN1,KCNN4,MAP2K6,RASD2,SHC2
Cell Cycle: G1/S Checkpoint Regulation	0.344	0.0606	#NUM!	CCND1,CDKN2C,SKP2,TP53
HIPPO signaling	0.34	0.0588	#NUM!	CD44,PPM1J,PPP1R14A,SKP2,SMAD1
Huntington's Disease Signaling	0.337	0.0551	1.414	CACNA1B,CASP1,CDK5R1,DNM3,HSPA6,NTRK1,PRKCG,PRKCH,SNAP25,SNCA,STX1A,TGM2,TP53
Xenobiotic Metabolism General Signaling Pathway	0.334	0.0563	0	GSTZ1,MAP2K6,MAP3K6,MAP3K9,PRKCG,PRKCH,RASD2,UGT2B4
PDGF Signaling	0.33	0.0581	-1	CAV3,INPP5D,JAK3,RASD2,STAT1
PAK Signaling	0.329	0.0571	-0.447	ITGA2,ITGA3,MYL1,MYL4,MYLPF,RASD2
TNFR2 Signaling	0.329	0.0667	#NUM!	BIRC3,TNFAIP3
Ethanol Degradation II	0.329	0.0667	#NUM!	ALDH1A2,ALDH3B1
TNFR1 Signaling	0.324	0.0612	#NUM!	BIRC3,CRADD,TNFAIP3
UDP-N-acetyl-D-galactosamine Biosynthesis II	0.324	0.0833	#NUM!	GCK
T Cell Receptor Signaling	0.321	0.0566	#NUM!	CARD11,CD8A,LCK,NFATC2,PTPRH,RASD2
Gαs Signaling	0.312	0.0561	0	ADRB2,GPER1,HCK,HTR7,MC1R,RYR1
Ceramide Signaling	0.312	0.0568	2	NGFR,PPM1J,RASD2,S1PR1,TNFRSF11B
Melanoma Signaling	0.312	0.06	#NUM!	CCND1,RASD2,TP53
CTLA4 Signaling in Cytotoxic T Lymphocytes	0.303	0.0562	#NUM!	CD8A,HLA-F,LCK,PPM1J,PTPN22
RANK Signaling in Osteoclasts	0.303	0.0562	0	BIRC3,MAP2K6,MAP3K6,MAP3K9,NFATC2
Cholesterol Biosynthesis I	0.299	0.0769	#NUM!	LSS
Bile Acid Biosynthesis, Neutral Pathway	0.299	0.0769	#NUM!	CYP27A1
Cholesterol Biosynthesis II (via 24,25-dihydrolanosterol)	0.299	0.0769	#NUM!	LSS
Cholesterol Biosynthesis III (via Desmosterol)	0.299	0.0769	#NUM!	LSS
Fatty Acid β-oxidation I	0.298	0.0625	#NUM!	ACSBG1,SLC27A3
B Cell Receptor Signaling	0.295	0.0538	0.333	BCL2A1,CAMK2B,EGR1,INPP5D,MAP2K6,MAP3K6,MAP3K9,NFATC2,RAC2,RASD2
Small Cell Lung Cancer Signaling	0.292	0.0563	#NUM!	CCND1,PTGS2,SKP2,TP53
Synaptic Long Term Potentiation	0.291	0.0543	0.816	CAMK2B,GRIA1,GRIN3B,PPP1R14A,PRKCG,PRKCH,RASD2
PPARα/RXRα Activation	0.29	0.0535	-2.828	FASN,GK,HELZ2,IL1B,IL1RAPL1,IL1RL1,IL6,MAP2K6,RASD2,TGFBR2
UVB-Induced MAPK Signaling	0.289	0.0577	#NUM!	PRKCG,PRKCH,TP53
Circadian Rhythm Signaling	0.285	0.0606	#NUM!	GRIN3B,NR1D1
ERK5 Signaling	0.282	0.0556	#NUM!	LIF,NTRK1,RASD2,SH2D2A
mTOR Signaling	0.28	0.0529	0.816	MT-RNR1,MT-RNR2,PPM1J,PRKCG,PRKCH,RAC2,RASD2,RHOF,RHOJ,RND3,VEGFA
CD27 Signaling in Lymphocytes	0.278	0.0566	#NUM!	MAP2K6,MAP3K6,MAP3K9
Non-Small Cell Lung Cancer Signaling	0.274	0.0548	#NUM!	CCND1,RASD2,TGFA,TP53
GPCR-Mediated Nutrient Sensing in Enteroendocrine Cells	0.274	0.0536	1.633	CACNA1B,CACNA1S,CACNA2D3,CACNG7,PRKCG,PRKCH
DNA Methylation and Transcriptional Repression Signaling	0.272	0.0588	#NUM!	DNMT3A,H4-16
Transcriptional Regulatory Network in Embryonic Stem Cells	0.268	0.0556	#NUM!	H4-16,HAND1,PAX6
Estrogen-Dependent Breast Cancer Signaling	0.265	0.0541	#NUM!	CCND1,DHRS11,RASD2,STAT5A
Hypoxia Signaling in the Cardiovascular System	0.265	0.0541	#NUM!	EDN1,SLC2A4,TP53,VEGFA
NGF Signaling	0.26	0.0526	0.447	MAP3K6,MAP3K9,NGFR,NTRK1,RASD2,TP53
Histidine Degradation VI	0.258	0.0667	#NUM!	CYP2E1
Neurotrophin/TRK Signaling	0.248	0.0526	#NUM!	MAP2K6,NGFR,NTRK1,RASD2
Granzyme B Signaling	0.24	0.0625	#NUM!	LMNB1
Glutaryl-CoA Degradation	0.24	0.0625	#NUM!	CYP2S1
Parkinson's Signaling	0.24	0.0625	#NUM!	SNCA
Ubiquinol-10 Biosynthesis (Eukaryotic)	0.223	0.0588	#NUM!	CYP2E1
D-myo-inositol (1,4,5)-trisphosphate Degradation	0.223	0.0588	#NUM!	INPP5D
Granzyme A Signaling	0.208	0.0556	#NUM!	H1-2
1D-myo-inositol Hexakisphosphate Biosynthesis II (Mammalian)	0.208	0.0556	#NUM!	INPP5D
D-myo-inositol (1,3,4)-trisphosphate Biosynthesis	0.208	0.0556	#NUM!	INPP5D
Cardiomyocyte Differentiation via BMP Receptors	0.194	0.0526	#NUM!	BMP2
DNA damage-induced 14-3-3σ Signaling	0.194	0.0526	#NUM!	TP53
Apelin Muscle Signaling Pathway	0.194	0.0526	#NUM!	SLC2A4
NRF2-mediated Oxidative Stress Response	0	0.0426	0	ACTA1,ACTC1,GSTZ1,MAP2K6,PMF1/PMF1-BGLAP,PRKCG,PRKCH,RASD2
Mitochondrial Dysfunction	0	0.0296	#NUM!	COX6B2,CPT1A,GPX7,MAOA,SNCA
PXR/RXR Activation	0	0.0462	#NUM!	CPT1A,IL6,SCD
TR/RXR Activation	0	0.0476	#NUM!	DIO2,FASN,LDLR,RCAN2
Role of BRCA1 in DNA Damage Response	0	0.025	#NUM!	STAT1,TP53
14-3-3-mediated Signaling	0	0.0472	1	PRKCG,PRKCH,RASD2,SNCA,TP73,TUBB4A
α-Adrenergic Signaling	0	0.0421	#NUM!	ADRA2A,PRKCG,PRKCH,RASD2
Role of NFAT in Regulation of the Immune Response	0	0.0447	1.134	AKAP5,HLA-DMA,HLA-DOA,HLA-DOB,LCK,NFATC2,RASD2,RCAN2
LPS-stimulated MAPK Signaling	0	0.0482	#NUM!	MAP2K6,PRKCG,PRKCH,RASD2
Cytotoxic T Lymphocyte-mediated Apoptosis of Target Cells	0	0.0294	#NUM!	HLA-F
Lymphotoxin β Receptor Signaling	0	0.0377	#NUM!	CXCL1,VCAM1
fMLP Signaling in Neutrophils	0	0.0345	#NUM!	NFATC2,PRKCG,PRKCH,RASD2
CCR3 Signaling in Eosinophils	0	0.041	1	PLA2G2D,PLA2G3,PRKCG,PRKCH,RASD2
CD28 Signaling in T Helper Cells	0	0.0504	#NUM!	CARD11,HLA-DMA,HLA-DOA,HLA-DOB,LCK,NFATC2
Relaxin Signaling	0	0.04	#NUM!	GAD1,GUCY1A2,MMP9,PDE2A,SMPDL3B,VEGFA
CNTF Signaling	0	0.0357	#NUM!	RASD2,STAT1
Mitotic Roles of Polo-Like Kinase	0	0.0152	#NUM!	PPM1J
Role of CHK Proteins in Cell Cycle Checkpoint Control	0	0.0351	#NUM!	PPM1J,TP53
Polyamine Regulation in Colon Cancer	0	0.0455	#NUM!	SAT1
Melanocyte Development and Pigmentation Signaling	0	0.0213	#NUM!	MC1R,RASD2
ATM Signaling	0	0.0412	#NUM!	GADD45G,PPM1J,TP53,TP73
Antiproliferative Role of Somatostatin Receptor 2	0	0.039	#NUM!	GAD1,GUCY1A2,RASD2
Androgen Signaling	0	0.0515	1.134	CACNA1B,CACNA1S,CACNA2D3,CACNG7,CCND1,PRKCG,PRKCH
Role of Oct4 in Mammalian Embryonic Stem Cell Pluripotency	0	0.0435	#NUM!	SPP1,TP53
Aldosterone Signaling in Epithelial Cells	0	0.0382	#NUM!	DNAJC12,HSPA6,HSPB3,HSPB6,PRKCG,PRKCH
Prostate Cancer Signaling	0	0.033	#NUM!	CCND1,RASD2,TP53
Endometrial Cancer Signaling	0	0.05	#NUM!	CCND1,RASD2,TP53
Chronic Myeloid Leukemia Signaling	0	0.049	#NUM!	CCND1,RASD2,STAT5A,TGFBR2,TP53
Gα12/13 Signaling	0	0.0458	-0.447	CDH15,CDH8,MYL1,MYL4,MYLPF,RASD2
p70S6K Signaling	0	0.031	#NUM!	PPM1J,PRKCG,PRKCH,RASD2
G Protein Signaling Mediated by Tubby	0	0.0323	#NUM!	LCK
Sphingosine-1-phosphate Signaling	0	0.0517	1.342	CASP1,RAC2,RHOF,RHOJ,RND3,S1PR1
Systemic Lupus Erythematosus Signaling	0	0.0482	#NUM!	CD40,HLA-F,IL1A,IL1B,IL6,INPP5D,LCK,NFATC2,RASD2,TNFRSF13C,TNFSF13B
FAK Signaling	0	0.0485	#NUM!	ACTA1,ACTC1,ITGA2,ITGA3,RASD2
EIF2 Signaling	0	0.0362	#NUM!	ACTA1,ACTC1,ATF5,CCND1,MT-RNR1,MT-RNR2,RASD2,VEGFA
April Mediated Signaling	0	0.025	#NUM!	NFATC2
Hereditary Breast Cancer Signaling	0	0.0288	#NUM!	CCND1,GADD45G,RASD2,TP53
Regulation of eIF4 and p70S6K Signaling	0	0.0364	#NUM!	ITGA2,ITGA3,MT-RNR1,MT-RNR2,PPM1J,RASD2
Leptin Signaling in Obesity	0	0.0135	#NUM!	NPY
IL-1 Signaling	0	0.0217	#NUM!	IL1A,MAP2K6
Neuroprotective Role of THOP1 in Alzheimer's Disease	0	0.0517	0	C1R,CFD,HLA-F,MMP9,NTS,PRSS3
Regulation of IL-2 Expression in Activated and Anergic T Lymphocytes	0	0.0444	#NUM!	CARD11,NFATC2,RASD2,TGFBR2
TWEAK Signaling	0	0.0286	#NUM!	BIRC3
Nur77 Signaling in T Lymphocytes	0	0.0448	#NUM!	PRKCG,PRKCH,TNFSF10
Role of PI3K/AKT Signaling in the Pathogenesis of Influenza	0	0.0312	#NUM!	CCL5,IFNE
OX40 Signaling Pathway	0	0.0519	#NUM!	HLA-DMA,HLA-DOA,HLA-DOB,HLA-F
PI3K Signaling in B Lymphocytes	0	0.0507	0.447	ATF5,CAMK2B,CD40,INPP5D,NFATC2,PLEKHA4,RASD2
P2Y Purigenic Receptor Signaling Pathway	0	0.0394	#NUM!	ITGA2B,P2RY6,PRKCG,PRKCH,RASD2
Cell Cycle Control of Chromosomal Replication	0	0.0179	#NUM!	MCM6
Gap Junction Signaling	0	0.0505	#NUM!	ACTA1,ACTC1,CCN3,GAD1,GRIA1,GUCY1A2,PRKCG,PRKCH,RASD2,TUBB4A
Telomerase Signaling	0	0.0283	#NUM!	PPM1J,RASD2,TP53
Ephrin A Signaling	0	0.0426	#NUM!	EPHA7,NGFR
Ephrin B Signaling	0	0.0417	#NUM!	CXCL12,EPHB6,RAC2
ErbB4 Signaling	0	0.0448	#NUM!	PRKCG,PRKCH,RASD2
GDNF Family Ligand-Receptor Interactions	0	0.0395	#NUM!	DOK7,GDNF,RASD2
Pyrimidine Ribonucleotides De Novo Biosynthesis	0	0.0465	#NUM!	CMPK2,ENTPD2
CDP-diacylglycerol Biosynthesis I	0	0.0455	#NUM!	GPAT3
tRNA Splicing	0	0.0465	#NUM!	PDE2A,SMPDL3B
The Visual Cycle	0	0.05	#NUM!	RBP5
Triacylglycerol Degradation	0	0.0217	#NUM!	AADAC
Phospholipases	0	0.0469	#NUM!	PLA2G2D,PLA2G3,PLAAT4
Phosphatidylglycerol Biosynthesis II (Non-plastidic)	0	0.0417	#NUM!	GPAT3
Superpathway of D-myo-inositol (1,4,5)-trisphosphate Metabolism	0	0.0435	#NUM!	INPP5D
Retinol Biosynthesis	0	0.0476	#NUM!	AADAC,RBP5
Pyrimidine Ribonucleotides Interconversion	0	0.0488	#NUM!	CMPK2,ENTPD2
Superpathway of Cholesterol Biosynthesis	0	0.0345	#NUM!	LSS
Gαq Signaling	0	0.051	1.134	NFATC2,PRKCG,PRKCH,RAC2,RGS4,RHOF,RHOJ,RND3
Oxidative Phosphorylation	0	0.00926	#NUM!	COX6B2
Wnt/Ca+ pathway	0	0.0484	#NUM!	FZD8,NFATC2,WNT5A
EGF Signaling	0	0.0182	#NUM!	STAT1
Cardiac β-adrenergic Signaling	0	0.0496	-0.447	AKAP5,AKAP7,CACNA1S,PDE2A,PPM1J,PPP1R14A,SMPDL3B
Protein Ubiquitination Pathway	0	0.0441	#NUM!	BIRC3,DNAJC12,HLA-F,HSPA6,HSPB3,HSPB6,PSMB10,PSMB9,SKP2,SMURF2,USP18,USP29
Amyloid Processing	0	0.02	#NUM!	CDK5R1
FGF Signaling	0	0.0476	0	FGF2,FGF5,HGF,MAP2K6
Cell Cycle: G2/M DNA Damage Checkpoint Regulation	0	0.0408	#NUM!	SKP2,TP53
Insulin Receptor Signaling	0	0.0286	#NUM!	INPP5D,PPP1R14A,RASD2,SLC2A4
Phototransduction Pathway	0	0.0189	#NUM!	GUCY1A2
Sonic Hedgehog Signaling	0	0.0345	#NUM!	GLI1
IGF-1 Signaling	0	0.0288	#NUM!	CCN3,IGFBP6,RASD2
Apoptosis Signaling	0	0.04	#NUM!	BCL2A1,BIRC3,RASD2,TP53
VEGF Signaling	0	0.051	0	ACTA1,ACTC1,RASD2,SH2D2A,VEGFA
GPCR-Mediated Integration of Enteroendocrine Signaling Exemplified by an L Cell	0	0.0411	#NUM!	ADRB2,GAL,GIPR
Phagosome Maturation	0	0.0397	#NUM!	ATP6V1G2,CTSO,CTSW,HLA-F,SNAP25,TUBB4A
Autophagy	0	0.0492	#NUM!	CTSO,CTSW,MAP1LC3C
Sirtuin Signaling Pathway	0	0.028	0	CPT1A,CXCL8,GADD45G,H1-2,MAP1LC3C,TP53,TP73,ZIC2
SPINK1 Pancreatic Cancer Pathway	0	0.0517	#NUM!	CPA1,PRSS3,TGFBR2
NER Pathway	0	0.00971	#NUM!	H4-16
Endocannabinoid Developing Neuron Pathway	0	0.0435	1	CCND1,MAP2K6,PAX6,RAC2,RASD2
Endocannabinoid Cancer Inhibition Pathway	0	0.035	-2.236	CASP1,CCND1,MAP2K6,NUPR1,VEGFA
Apelin Adipocyte Signaling Pathway	0	0.0247	#NUM!	GPX7,GSTZ1
Apelin Cardiomyocyte Signaling Pathway	0	0.0505	-0.447	MYL1,MYL4,MYLPF,PRKCG,PRKCH
Apelin Endothelial Signaling Pathway	0	0.0435	0	CCL2,PRKCG,PRKCH,RASD2,VCAM1
BAG2 Signaling Pathway	0	0.0465	#NUM!	HSPA6,TP53
IL-23 Signaling Pathway	0	0.0455	#NUM!	CSF2,IL1B
Systemic Lupus Erythematosus In T Cell Signaling Pathway	0	0.05	2	CASP1,CD44,HLA-DMA,HLA-DOA,HLA-DOB,HLA-F,IL6,MAP2K6,MSN,NFATC2,PPM1J,RAC2,RASD2,RHOF,RHOJ,RND3
Kinetochore Metaphase Signaling Pathway	0	0.0297	#NUM!	PMF1/PMF1-BGLAP,PPP1R14A,REC8
MSP-RON Signaling In Cancer Cells Pathway	0	0.0373	2.236	CCND1,CSF2RB,PLAUR,RASD2,VEGFA
Ephrin Receptor Signaling	0	0.0479	1.342	CXCL12,EPHA7,EPHB6,GRIN3B,ITGA2,ITGA3,RAC2,RASD2,VEGFA
